# Supplementary material for: Safety and mortality outcomes for direct oral anticoagulants in renal transplant recipients
Source: PLoS One. 2023 May 16;18(5):e0285412. doi: 10.1371/journal.pone.0285412 (PMC10187891; doi:10.1371/journal.pone.0285412)
Supplement: S1 Dataset — (CSV) [file pone.0285412.s014.csv]

AC_Pre_Trx	AC_Post_Trx_1_Mo	Aspirin	Clopidogrel	Prasugrel	Ticagrelor	Amiodarone	Fluconazole	Itraconazole	Voriconazole	Posaconazole	Diltiazem	Tacrolimus	Cyclosporine	Neither_CNI	BL_DM	BL_CAD	BL_HTN	BL_PAD	BL_CHF	Smoking_Hx	Active_Smoker	BL_Afib	BL_VTE	BL_GI_Bleed	BL_ICH	BL_Stroke_Ischemic	POST_Major_Bleed	POST_GI_Bleed	POST_ICH	POST_Afib	POST_VTE	POST_Ischemic_stroke	Renal_Graft_Failure	LAST_CR	ventricular_thrombus	antiphospholipid_antibody_syndro	mechanical_heart_valves	final_med_group	N_medorders	duration_first_last_medorder	duration_tx_first_medorder	duration_medorder_91d	avg_medorders_duration	icd_group_mult	ICD_DESC	ICD_GROUP	mismatch	duration_tx_lastfu	final_med_groupc
Y	Y	N	N	N	N	N	N	N	N	N	Y	Y	Y	N	N	N	N	N	N	Y	Y	N	N	N	N	N	Y	N	Y	Y	N	N	N	1.66	N	N	N	0	13	1352	37	1	104	ICH,Major Bleed	Aneurysm Ruptured Cerebral Nontraumatic (HCC)	Afib		1541	NOAC
Y	Y	Y	N	Y	N	N	Y	N	N	N	N	Y	N	N	N	N	N	N	N	Y	Y	N	N	N	N	N	N	N	N	N	N	N	N	1.51	N	N	N	1	48	2181	208	1	45.44				1	2575	WARFARIN
N	Y	N	Y	N	N	N	N	N	N	N	N	Y	N	N	Y	N	Y	N	N	N	N	Y	Y	N	N	N	N	N	N	N	N	N	N	1.7	N	N	N	0	4	7	128	0	1.75				1	141	NOAC
N	Y	Y	N	N	N	Y	N	N	N	N	N	N	N	Y	N	N	Y	N	N	N	N	N	N	N	N	N	Y	N	N	N	Y	N	Y	6.75	N	N	N	1	85	595	102	1	7	Major Bleed	Hemorrhage Abdominal	Renal Graft Failure		869	WARFARIN
N	Y	Y	N	N	N	N	N	N	N	N	Y	Y	N	N	N	N	N	N	N	N	N	N	N	N	N	N	N	N	N	Y	Y	N	N	1.18	N	N	N	1	103	2464	31	1	23.92			Afib	1	1452	WARFARIN
Y	Y	Y	N	N	N	N	N	N	N	N	N	Y	N	N	N	N	N	N	N	N	N	N	N	N	N	N	N	N	N	Y	N	N	N	0.95	N	N	N	1	4	735	364	1	183.75			Afib	1	2220	WARFARIN
N	Y	Y	N	N	N	N	N	N	N	N	Y	Y	N	N	N	N	N	N	N	Y	N	N	N	N	N	N	N	N	N	Y	N	N	N	1.35	N	N	N	1	2	0	101	0	0			Afib	1	2263	WARFARIN
N	Y	N	N	N	N	N	N	N	N	N	N	Y	N	N	N	N	Y	N	N	N	N	N	N	N	N	N	N	N	N	N	N	N	N	1.39	N	N	N	0	6	212	31	1	35.33				1	767	NOAC
Y	Y	N	N	N	N	N	Y	N	N	N	N	Y	N	N	N	N	N	N	N	N	N	N	N	N	N	N	N	N	N	Y	N	N	N	1.43	N	N	N	1	3	131	67	1	43.67			Afib	1	1944	WARFARIN
Y	Y	Y	N	N	N	N	N	N	N	N	N	Y	N	N	N	N	N	N	N	N	N	Y	Y	N	N	N	N	N	N	Y	N	N	N	1.35	N	N	N	1	10	64	30	0	6.4			Afib	1	124	WARFARIN
Y	Y	N	N	N	N	Y	N	N	N	N	N	Y	N	N	N	N	N	N	N	N	N	N	N	N	N	N	N	N	N	Y	N	N	N	1.32	N	N	N	1	27	1261	57	1	46.7			Afib	1	1465	WARFARIN
Y	Y	Y	N	N	N	N	Y	N	N	N	N	Y	N	N	Y	N	Y	N	Y	N	N	N	Y	N	N	N	N	N	N	Y	N	N	N	1.22	N	N	N	0	1		228					Afib	1	568	NOAC
Y	Y	N	N	N	N	N	N	N	N	N	N	Y	N	N	N	N	N	N	N	N	N	N	N	N	N	N	N	N	N	N	Y	N	N	1.03	N	N	N	1	9	312	152	1	34.67			VTE	1	1622	WARFARIN
Y	Y	Y	Y	N	N	N	N	N	N	N	N	Y	N	N	N	Y	N	Y	Y	N	N	N	N	N	N	N	N	N	N	N	N	N	N	3.4	N	N	N	1	29	1437	86	1	49.55				1	1465	WARFARIN
Y	Y	Y	N	N	N	Y	Y	N	N	N	N	Y	N	N	N	N	Y	N	Y	N	N	Y	N	N	N	N	N	N	N	Y	N	N	N	1.08	N	N	N	1	15	166	80	1	11.07			Afib	1	432	WARFARIN
N	Y	N	N	N	N	N	N	N	N	N	N	Y	N	N	N	N	N	N	N	N	N	N	N	N	N	N	N	N	N	N	N	N	N	1.09	N	N	N	1	13	1453	77	1	111.77				1	2550	WARFARIN
Y	Y	Y	N	N	N	N	Y	N	N	N	Y	Y	N	N	Y	Y	N	N	Y	Y	Y	N	N	N	N	N	N	N	N	Y	N	N	N	3.11	N	N	N	1	28	1090	50	1	38.93			Afib	1	1374	WARFARIN
N	Y	N	N	N	N	N	N	N	N	N	N	Y	N	N	N	N	N	N	N	N	N	N	N	N	N	N	N	N	N	N	N	N	Y	2.19	N	N	N	1	10	31	30	0	3.1			Renal Graft Failure	1	2643	WARFARIN
N	Y	Y	N	N	N	N	N	N	N	N	N	Y	N	N	N	N	Y	N	N	Y	Y	N	N	N	N	N	N	N	N	N	N	N	N	1.04	N	N	N	0	4	605	117	1	151.25				1	1107	NOAC
Y	Y	Y	N	N	N	N	N	N	N	N	N	Y	N	N	N	N	N	N	N	N	N	N	N	N	N	N	N	N	N	Y	Y	N	N	1.3	N	N	N	1	27	1832	55	1	67.85			Afib	1	2055	WARFARIN
N	Y	N	N	N	N	N	N	N	N	N	N	Y	N	N	N	N	Y	N	N	N	N	N	N	N	N	N	Y	Y	N	N	Y	N	N	1.03	N	N	N	0	10	1006	234	1	100.6	GI Bleed,Major Bleed	Bleeding Rectal	VTE		1239	NOAC
Y	Y	Y	N	N	N	N	N	N	N	N	N	Y	N	N	Y	N	Y	N	N	Y	Y	N	N	N	N	N	N	N	N	N	Y	N	N	2.07	N	N	N	1	40	743	34	1	18.58			VTE	1	1741	WARFARIN
Y	Y	Y	N	N	N	Y	Y	N	N	N	Y	Y	N	N	N	N	N	N	N	N	N	N	N	N	N	N	N	N	N	Y	N	N	N	2.16	N	N	N	0	1		42					Afib	1	368	NOAC
N	Y	N	N	N	N	N	N	N	N	N	N	Y	N	N	N	N	Y	N	N	N	N	N	N	N	N	N	N	N	N	N	Y	N	N	1.09	N	N	N	1	1		33					VTE	1	1481	WARFARIN
N	Y	Y	N	N	N	N	N	N	N	N	N	Y	N	N	N	N	N	N	N	N	N	N	N	N	N	N	N	N	N	N	N	Y	N	1.96	N	N	N	1	5	46	40	0	9.2			Stroke Ischemic	1	1139	WARFARIN
Y	Y	Y	N	N	N	Y	Y	N	N	N	Y	Y	N	N	N	Y	N	N	N	Y	Y	Y	N	N	N	N	N	N	N	Y	N	N	N	4.32	N	N	N	1	67	1555	36	1	23.21			Afib	1	2168	WARFARIN
N	Y	N	Y	N	N	N	Y	N	N	N	N	Y	N	N	N	N	N	N	N	N	N	N	N	N	N	N	N	N	N	N	N	N	Y	1.02	N	N	N	1	1		35					Renal Graft Failure	1	1849	WARFARIN
Y	Y	N	N	N	N	N	N	N	N	N	N	Y	N	N	Y	N	Y	N	N	N	N	N	Y	N	N	N	N	N	N	Y	N	N	N	1.29	N	N	N	0	1		219					Afib	1	376	NOAC
N	Y	N	N	N	N	Y	Y	N	N	N	Y	Y	N	N	N	N	N	N	N	N	N	N	N	N	N	N	N	N	N	Y	Y	N	N	1.77	N	N	N	1	14	58	46	0	4.14			Afib	1	1961	WARFARIN
N	Y	Y	N	N	N	N	N	N	N	N	N	Y	N	N	N	N	N	N	N	N	N	N	N	N	N	N	N	N	N	Y	Y	N	N	0.92	N	N	N	1	12	51	30	0	4.25			Afib	1	1903	WARFARIN
N	Y	Y	N	N	N	N	N	N	N	N	N	Y	N	N	Y	N	Y	Y	N	N	N	N	N	N	N	N	N	N	N	N	Y	N	N	1.12	N	N	N	0	1		30					VTE	1	399	NOAC
Y	Y	Y	Y	N	N	N	N	N	N	N	N	Y	N	N	N	Y	N	N	N	N	N	Y	N	N	N	N	N	N	N	Y	N	N	N	1.3	N	N	N	1	12	1005	286	1	83.75			Afib	1	1112	WARFARIN
Y	Y	N	N	N	N	N	N	N	N	N	N	Y	N	N	N	N	N	N	N	N	N	N	N	N	N	N	Y	N	N	N	Y	N	N	2.2	N	N	N	0	5	366	41	1	73.2	Major Bleed	Hemorrhage Abdominal	VTE		736	NOAC
Y	Y	Y	N	N	N	N	N	N	N	N	N	Y	N	N	N	N	Y	N	N	N	N	N	N	N	N	N	N	N	N	Y	N	N	N	1.64	N	N	N	1	38	1510	52	1	39.74			Afib	1	1645	WARFARIN
N	Y	Y	N	N	N	N	N	N	N	N	N	Y	N	N	Y	N	Y	N	N	N	N	N	N	N	N	N	N	N	N	N	N	N	Y	1.1	N	N	N	1	1		328					Renal Graft Failure	1	1168	WARFARIN
Y	Y	Y	N	N	N	N	N	N	N	N	N	Y	N	N	N	N	Y	N	Y	Y	Y	Y	N	N	N	N	N	N	N	Y	N	N	Y	1.41	N	N	N	1	1		67					Renal Graft Failure	1	2026	WARFARIN
N	Y	Y	N	N	N	N	N	N	N	N	N	Y	N	N	Y	N	Y	N	N	N	N	N	N	N	N	N	N	N	N	N	N	N	N	1.86	N	N	N	0	1		182					Afib	1	1094	NOAC
N	Y	N	N	N	N	N	N	N	N	N	N	Y	N	N	N	N	Y	N	Y	N	N	N	N	N	N	N	N	N	N	N	N	N	N	1.65	N	N	N	1	1		60					Afib	1	1138	WARFARIN
N	Y	N	N	N	N	N	N	N	N	N	N	Y	N	N	N	N	N	N	N	N	N	N	N	N	N	N	N	N	N	N	Y	N	Y	1.37	N	N	N	1	1		54					Renal Graft Failure	1	1897	WARFARIN
Y	Y	Y	N	N	N	Y	Y	N	N	N	Y	Y	N	N	N	N	N	N	N	N	N	Y	N	N	N	N	N	N	N	Y	N	N	Y	1.18	N	Y	N	0	1		129					Renal Graft Failure	1	1514	NOAC
N	Y	Y	N	N	N	N	Y	N	N	N	N	Y	N	N	N	N	N	N	N	N	N	N	N	N	N	N	N	N	N	N	Y	N	Y	2.5	N	N	N	1	1		164					Renal Graft Failure	1	736	WARFARIN
N	Y	Y	N	N	N	Y	Y	N	N	N	Y	Y	N	N	N	N	N	N	N	N	N	N	N	N	N	N	N	N	N	Y	N	N	Y	1.6	N	N	N	1	1		33					Renal Graft Failure	1	1608	WARFARIN
N	Y	N	Y	N	N	Y	Y	N	N	N	N	Y	N	N	N	N	N	N	N	N	N	N	N	N	N	N	N	N	N	Y	Y	N	N	1.5	N	N	N	1	1		217					Afib	1	1666	WARFARIN
N	Y	N	N	N	N	N	Y	N	N	N	N	Y	N	N	N	N	N	N	N	N	N	N	N	N	N	N	N	N	N	N	Y	N	N	2.26	N	N	N	0	1		127					VTE	1	321	NOAC
N	Y	Y	N	N	N	N	Y	N	N	N	N	Y	N	N	N	N	N	N	N	N	N	N	N	N	N	N	N	N	N	Y	Y	N	N	1.5	N	N	N	1	1		341					Afib	1	1448	WARFARIN
Y	Y	N	N	N	N	N	Y	N	N	N	N	Y	Y	N	N	N	N	N	N	N	N	N	N	N	N	N	N	N	N	Y	N	N	Y	5.9	N	N	N	1	1		79					Renal Graft Failure	1	1202	WARFARIN
N	Y	N	N	N	N	N	Y	N	N	N	N	N	N	Y	N	N	N	N	N	N	N	N	N	N	N	N	N	N	N	N	N	N	N	1.5	N	N	N	1	1		361						1	361	WARFARIN
N	Y	Y	Y	N	N	N	N	N	N	N	N	Y	N	N	N	N	Y	N	N	N	N	N	N	N	N	N	N	N	N	N	N	N	N	1.38	N	N	N	0	1		98					Afib	1	581	NOAC
Y	Y	Y	N	N	N	N	N	N	N	N	N	Y	N	N	N	Y	Y	N	N	Y	Y	N	N	N	N	N	N	N	N	Y	N	N	N	1.5	N	N	N	1	3	171	201	1	57			Afib	1	1219	WARFARIN
Y	Y	Y	Y	N	N	Y	N	N	N	N	Y	Y	N	N	N	N	N	Y	N	N	N	N	N	N	N	N	N	N	N	Y	N	N	N	1.53	N	N	N	1	22	981	65	1	44.59			Afib	1	1094	WARFARIN
Y	Y	N	N	N	N	N	Y	N	N	N	N	Y	N	N	N	N	Y	N	N	N	N	Y	N	Y	N	N	N	N	N	Y	N	N	N	1.51	N	N	N	1	5	518	344	1	103.6			Afib	1	750	WARFARIN
N	Y	Y	N	N	N	N	N	N	N	N	Y	Y	N	N	N	N	N	N	N	N	N	N	N	N	N	N	N	N	N	Y	N	N	N	1.85	N	N	N	1	11	219	33	1	19.91			Afib	1	1103	WARFARIN
Y	Y	N	N	N	N	N	N	N	N	N	N	Y	N	N	N	N	N	N	N	N	N	N	N	N	N	N	N	N	N	N	N	N	N	1.54	N	N	N	1	1		73						1	150	WARFARIN
Y	Y	N	N	N	N	N	Y	N	N	N	N	Y	N	N	N	N	N	N	N	N	N	N	N	N	N	N	Y	Y	N	N	N	N	Y	1.6	N	N	N	1	1		39			GI Bleed,Major Bleed	Gastrointestinal hemorrhage, unspecified	Renal Graft Failure		1452	WARFARIN
Y	Y	N	N	N	N	N	N	N	N	N	N	Y	N	N	N	N	N	N	N	Y	Y	N	N	N	N	N	N	N	N	N	N	N	N	1.6	N	N	N	0	5	448	90	1	89.6				1	782	NOAC
Y	Y	N	N	N	N	N	N	N	N	N	N	Y	N	N	N	N	N	N	N	Y	Y	N	Y	N	N	N	N	N	N	N	N	N	N	1.32	N	N	N	1	2	2	240	0	1				1	415	WARFARIN
N	Y	N	N	N	N	N	N	N	N	N	N	Y	N	N	N	N	N	N	N	N	N	N	N	N	N	N	N	N	N	Y	N	N	N	2.03	N	N	N	0	6	152	85	1	25.33			Afib	1	467	NOAC
N	Y	Y	N	N	N	N	N	N	N	N	N	N	N	Y	N	N	N	N	N	N	N	N	N	N	N	N	N	N	N	N	N	N	N	N	N	N	N	1	59	2190	30	1	37.12				1		WARFARIN
N	Y	N	N	N	N	Y	N	N	N	N	N	Y	N	N	N	N	N	Y	N	Y	Y	Y	N	N	N	N	N	N	N	Y	N	N	N	1.6	N	N	N	1	1		145					Afib	1	719	WARFARIN
N	Y	Y	N	N	N	N	N	N	N	N	Y	Y	N	N	N	N	N	N	Y	Y	Y	N	N	N	N	N	N	N	N	N	N	N	N	1.38	N	N	N	1	1		363						1	2248	WARFARIN
N	Y	N	N	N	N	N	N	N	N	N	N	Y	N	N	N	N	N	N	N	N	N	N	N	N	N	N	N	N	N	Y	N	N	N	0.98	N	N	N	1	12	1327	114	1	110.58			Afib	1	2204	WARFARIN
Y	Y	Y	N	N	N	Y	N	N	N	N	Y	Y	N	N	N	N	N	N	N	N	N	N	N	N	N	N	N	N	N	Y	N	N	N	1.1	N	N	N	1	38	2230	80	1	58.68			Afib	1	2321	WARFARIN
N	Y	N	N	N	N	N	N	N	N	N	N	Y	N	N	N	N	Y	N	N	N	N	N	N	N	N	N	N	N	N	N	N	N	N	1.39	N	N	N	1	4	278	156	1	69.5				1	1261	WARFARIN
Y	Y	N	N	N	N	N	N	N	N	N	Y	N	Y	N	N	N	N	N	N	N	N	N	N	N	N	N	Y	N	N	N	N	N	N	8.59	N	N	N	0	1		47			Major Bleed	Hemorrhage, not elsewhere classified	Major Bleed		1158	NOAC
N	Y	N	N	N	N	N	N	N	N	N	N	Y	N	N	Y	N	Y	N	N	N	N	N	N	N	N	N	N	N	N	N	Y	N	Y	1.4	N	N	N	1	1		37					Renal Graft Failure	1	809	WARFARIN
N	Y	N	N	N	N	N	N	N	N	N	N	Y	N	N	N	N	Y	N	N	N	N	N	N	N	N	N	N	N	N	N	Y	N	N	1.59	N	N	N	1	1		31					VTE	1	1462	WARFARIN
N	Y	N	Y	N	N	Y	Y	N	N	N	N	Y	N	N	N	N	Y	Y	N	Y	Y	N	N	N	N	Y	N	N	N	N	Y	N	N	1.36	N	N	N	0	1		42					Afib	1	1233	NOAC
N	Y	Y	N	N	N	N	Y	N	N	N	N	Y	N	N	Y	N	Y	N	Y	N	N	N	N	N	N	N	Y	N	N	N	Y	N	Y	1.25	N	N	N	1	1		35			Major Bleed	Other Specified Forms of Effusion, Except Tuberculous	Renal Graft Failure		830	WARFARIN
N	Y	N	N	N	N	N	N	N	N	N	N	Y	N	N	Y	N	Y	N	N	N	N	N	N	N	N	N	N	N	N	N	N	N	Y	2.17	N	N	N	1	1		66					Renal Graft Failure	1	2192	WARFARIN
N	Y	Y	N	N	N	N	N	N	N	N	N	Y	N	N	N	Y	Y	N	N	N	N	N	N	N	N	N	N	N	N	N	Y	N	N	2.96	N	N	N	1	1		89					VTE	1	1633	WARFARIN
Y	Y	Y	N	N	N	N	N	N	N	N	N	Y	N	N	N	Y	Y	N	N	Y	Y	Y	N	N	N	N	N	N	N	Y	Y	N	N	1.14	N	N	N	0	1		84					Afib	1	1463	NOAC
N	Y	N	N	N	N	N	N	N	N	N	N	Y	N	N	N	N	Y	N	N	N	N	N	N	N	N	N	N	N	N	N	Y	N	N	1.79	N	N	N	0	1		181					VTE	1	1953	NOAC
N	Y	Y	Y	N	N	N	N	N	N	N	N	Y	N	N	N	N	Y	N	N	N	N	N	N	N	N	N	N	N	N	N	N	N	Y	1.02	N	N	N	1	1		156					Renal Graft Failure	1	835	WARFARIN
N	Y	Y	N	N	N	N	N	N	N	N	Y	N	Y	N	N	N	Y	N	Y	Y	Y	Y	N	N	N	N	Y	N	N	Y	N	N	N	1.21	N	N	N	0	1		132			Major Bleed	Hemorrhage Vitreous Left (HCC)	Afib		1960	NOAC
N	Y	N	N	N	N	N	N	N	N	N	N	Y	N	N	Y	Y	Y	N	N	N	N	N	N	N	N	N	N	N	N	N	N	N	N	1.16	N	N	N	0	1		337						1	835	NOAC
N	Y	Y	N	N	N	N	N	N	N	N	N	Y	N	N	N	Y	Y	Y	Y	N	N	N	N	N	N	N	N	N	N	N	Y	N	N	1.07	N	N	N	1	1		44					VTE	1	1285	WARFARIN
Y	Y	Y	N	N	N	N	Y	N	N	N	N	Y	N	N	N	N	N	N	N	Y	Y	Y	N	N	N	N	N	N	N	Y	N	N	N	2.31	N	N	N	0	1		175					Afib	1	238	NOAC
N	Y	Y	N	N	N	N	Y	N	Y	Y	N	Y	Y	N	Y	Y	Y	N	N	N	N	N	N	N	N	N	N	N	N	Y	Y	N	N	0.71	N	N	N	0	1		59					Afib	1	1192	NOAC
N	Y	N	N	N	N	N	Y	N	N	N	Y	Y	N	N	N	N	N	N	N	N	N	N	N	N	N	N	N	N	N	Y	N	Y	N	0.98	N	N	N	1	1		31					Stroke Ischemic	1	387	WARFARIN
Y	Y	Y	N	N	N	Y	Y	N	N	N	N	Y	N	N	N	N	N	N	N	N	N	N	N	N	N	N	N	Y	N	N	N	N	Y	3.89	N	N	N	1	1		83			GI Bleed	Hematochezia	Renal Graft Failure		3701	WARFARIN
Y	Y	N	N	N	N	N	Y	N	N	N	N	Y	N	N	N	N	N	N	N	N	N	N	Y	N	N	N	N	N	N	N	Y	N	N	1.32	N	N	N	1	1		323					VTE	1	1696	WARFARIN
Y	Y	N	N	N	N	N	Y	N	N	N	N	Y	N	N	N	N	Y	N	N	N	N	N	Y	N	N	N	N	N	N	N	N	N	Y	1.64	N	N	N	0	1		253					Renal Graft Failure	1	376	NOAC
N	Y	Y	N	N	N	N	Y	N	N	N	N	Y	N	N	Y	N	Y	N	Y	N	N	N	N	N	N	N	N	N	N	Y	N	N	N	0.95	N	N	N	0	1		44					Afib	1	267	NOAC
N	Y	Y	N	N	N	N	Y	N	N	N	N	Y	Y	N	Y	N	N	N	N	N	N	Y	Y	N	N	N	Y	N	N	Y	N	N	Y	2.2	N	N	N	1	1		35			Major Bleed	Hemoptysis, Unspecified	Renal Graft Failure		895	WARFARIN
N	Y	N	N	N	N	N	N	N	N	N	N	Y	N	N	Y	N	N	N	N	N	N	N	N	N	N	N	N	N	N	Y	N	N	Y	1.19	N	N	N	1	1		352					Renal Graft Failure	1	1525	WARFARIN
N	Y	Y	Y	N	N	N	Y	N	N	N	N	Y	N	N	N	N	N	N	N	N	N	N	N	N	N	N	N	N	N	N	Y	N	Y	12.9	N	N	N	1	1		41					Renal Graft Failure	1	769	WARFARIN
N	Y	Y	N	N	N	N	Y	N	N	N	N	Y	N	N	N	N	N	N	N	N	N	N	N	N	N	N	N	N	N	N	N	N	Y	0.98	N	N	N	1	1		127					Renal Graft Failure	1	2649	WARFARIN
Y	Y	Y	N	N	N	N	N	N	N	N	N	Y	N	N	Y	N	Y	N	N	N	N	N	N	N	N	N	N	N	N	Y	N	N	N	1.72	N	N	N	0	4	525	167	1	131.25			Afib	1	1120	NOAC
N	Y	N	N	N	N	N	N	N	N	N	N	Y	N	N	N	N	Y	N	N	N	N	N	N	N	N	N	N	N	N	N	N	N	N	1.12	N	N	N	1	23	105	45	1	4.57				1	732	WARFARIN
N	Y	N	N	N	N	Y	N	N	N	N	N	Y	N	N	N	N	Y	N	Y	N	N	N	N	N	N	N	N	N	N	Y	N	N	N	1.46	N	N	N	1	8	330	32	1	41.25			Afib	1	363	WARFARIN
Y	Y	N	N	N	N	N	N	N	N	N	N	Y	N	N	N	N	Y	N	N	N	N	N	N	N	N	N	N	N	N	Y	N	N	N	1.44	N	N	N	1	3	391	98	1	130.33			Afib	1	475	WARFARIN
N	Y	Y	N	N	N	N	N	N	N	N	N	Y	N	N	Y	N	Y	N	N	N	N	N	N	Y	N	N	N	N	N	N	N	N	N	1.57	N	N	N	0	1		129						1	1174	NOAC
Y	Y	N	Y	N	N	N	N	N	N	N	N	Y	N	N	N	N	N	N	Y	N	N	N	N	N	N	N	Y	N	N	N	N	N	N	1.46	N	N	N	1	19	699	88	1	36.79	Major Bleed	Hemorrhage Abdominal	Major Bleed		1517	WARFARIN
Y	Y	Y	N	N	N	N	N	N	N	N	N	Y	N	N	Y	N	Y	N	N	Y	Y	Y	N	N	N	N	N	N	N	N	Y	N	N	0.99	N	N	N	1	5	88	31	0	17.6			VTE	1	1530	WARFARIN
Y	Y	N	N	N	N	N	N	N	N	N	N	Y	N	N	N	N	N	N	N	Y	Y	N	N	N	N	N	N	N	N	N	N	N	N	1.76	N	N	N	1	11	859	77	1	78.09				1	2190	WARFARIN
N	Y	N	N	N	N	N	N	Y	N	Y	N	Y	N	N	N	N	N	N	N	N	N	N	N	N	N	N	N	N	N	N	Y	N	N	1.63	N	N	N	0	6	255	269	1	42.5			VTE	1	1578	NOAC
N	Y	Y	Y	N	N	N	Y	N	N	N	Y	Y	N	N	N	N	N	N	N	N	N	N	N	N	N	N	N	N	N	Y	N	N	N	2.23	N	N	N	1	14	12	30	0	0.86			Afib	1	1261	WARFARIN
N	Y	Y	N	N	N	N	N	N	N	N	N	Y	N	N	Y	N	N	N	N	N	N	N	N	N	N	N	N	N	N	N	N	N	N	1.07	N	N	N	1	4	84	191	0	21				1	2229	WARFARIN
Y	Y	N	N	N	N	N	N	N	N	N	N	Y	N	N	N	N	Y	N	N	N	N	N	N	N	N	N	N	N	N	N	N	N	N	1.17	N	N	N	0	2	0	119	0	0				1	261	NOAC
N	Y	Y	N	N	N	Y	Y	N	N	N	N	Y	N	N	Y	N	Y	N	N	Y	Y	N	Y	Y	N	N	N	N	N	Y	N	N	N	2.25	N	N	N	0	3	5	344	0	1.67			Afib	1	413	NOAC
N	Y	Y	N	N	N	N	N	N	N	N	N	Y	N	N	N	Y	N	N	Y	N	N	N	N	N	N	N	N	N	N	N	Y	N	N	1.56	N	N	N	0	1		106					VTE	1	1254	NOAC
N	Y	N	N	N	N	N	N	Y	N	N	N	Y	N	N	N	Y	N	N	N	Y	Y	N	N	N	N	N	N	N	N	N	N	N	Y	1.01	N	N	N	0	1		132					Renal Graft Failure	1	133	NOAC
N	Y	Y	N	N	N	N	N	N	N	N	N	Y	N	N	N	N	Y	N	N	N	N	N	N	N	N	N	N	N	N	N	N	N	N	1.81	N	N	N	1	1		209						1	1838	WARFARIN
Y	Y	N	N	N	N	N	N	N	N	N	N	Y	N	N	N	N	Y	N	N	N	N	N	N	N	N	N	N	N	N	N	N	N	N	2.07	N	N	N	1	1		133						1	366	WARFARIN
N	Y	N	N	N	N	N	Y	N	N	N	N	Y	N	N	N	N	Y	N	N	N	N	N	N	N	N	N	N	N	N	N	Y	N	Y	0.93	N	N	N	1	1		62					Renal Graft Failure	1	765	WARFARIN
N	Y	N	N	N	N	N	N	N	N	N	Y	Y	N	N	N	N	Y	N	N	N	N	Y	N	N	N	N	N	N	N	Y	N	N	N	1.56	N	N	N	0	1		260					Afib	1	730	NOAC
N	Y	N	N	N	N	N	N	N	N	N	N	Y	N	N	N	N	Y	N	N	N	N	N	N	N	N	N	N	N	N	N	Y	N	N	1.49	N	N	N	1	1		217					VTE	1	369	WARFARIN
N	Y	Y	N	N	N	Y	Y	N	N	N	N	Y	N	N	N	N	Y	N	N	N	N	N	N	N	N	N	N	N	N	N	Y	Y	Y	8.8	N	N	N	1	1		333					Stroke Ischemic	1	1267	WARFARIN
N	Y	N	N	N	N	N	N	N	N	N	N	Y	N	N	Y	N	Y	N	N	N	N	N	N	N	N	N	N	N	N	N	N	N	Y	1.31	N	N	N	1	1		207					Renal Graft Failure	1	1888	WARFARIN
Y	Y	Y	N	N	N	Y	N	N	N	N	N	Y	N	N	Y	N	Y	N	N	N	N	N	Y	N	N	N	N	N	N	N	N	N	Y	1	N	N	N	0	1		90					Renal Graft Failure	1	374	NOAC
N	Y	Y	N	N	N	Y	N	N	N	N	N	Y	N	N	N	N	N	N	N	N	N	Y	N	N	N	N	N	N	N	Y	Y	N	N	1.52	N	N	N	1	1		33					Afib	1	1134	WARFARIN
N	Y	Y	N	N	N	N	N	N	N	N	N	Y	N	N	Y	N	Y	N	N	N	N	N	N	N	N	N	N	N	N	N	N	N	Y	2.55	N	N	N	1	1		31					Renal Graft Failure	1	2565	WARFARIN
N	Y	N	Y	N	N	N	N	N	N	N	N	Y	N	N	Y	N	Y	N	Y	N	N	N	N	N	N	N	N	N	N	N	N	Y	N	1.59	N	N	N	0	1		132					Stroke Ischemic	1	29	NOAC
N	Y	N	N	N	N	N	N	N	Y	N	N	Y	N	N	N	N	N	N	N	N	N	N	N	N	N	N	N	N	N	N	Y	N	Y	1.98	N	N	N	1	1		59					Renal Graft Failure	1	1972	WARFARIN
N	Y	Y	N	N	N	N	N	N	N	N	N	Y	N	N	N	N	Y	N	N	N	N	N	N	N	N	N	N	N	N	N	N	N	Y	2.67	N	N	N	1	1		31					Renal Graft Failure	1	2139	WARFARIN
N	Y	Y	N	N	N	N	Y	N	N	N	N	Y	N	N	N	N	N	N	N	N	N	N	N	N	N	N	N	N	N	N	Y	N	Y	1.7	N	N	N	1	1		92					Renal Graft Failure	1	760	WARFARIN
N	Y	N	N	N	N	N	Y	N	N	N	N	Y	N	N	N	N	N	N	N	N	N	N	N	N	N	N	N	N	N	N	Y	N	N	1.2	N	N	N	1	1		31					VTE	1	365	WARFARIN
N	Y	N	N	N	N	N	Y	N	N	N	N	Y	N	N	N	N	N	N	N	N	N	N	N	N	N	N	N	N	N	N	N	N	Y	2.4	N	N	N	1	1		37					Renal Graft Failure	1	1097	WARFARIN
N	Y	Y	N	N	N	N	Y	N	N	N	N	Y	N	N	N	N	N	N	N	N	N	N	N	N	N	N	N	N	N	N	Y	N	Y	2.5	N	N	N	1	1		331					Renal Graft Failure	1	1099	WARFARIN
Y	Y	Y	N	N	N	N	Y	N	N	N	N	Y	N	N	Y	N	Y	N	N	N	N	Y	N	N	N	N	N	N	N	Y	N	N	N	1.87	N	N	N	1	1		32					Afib	1	364	WARFARIN
N	Y	Y	N	N	N	Y	Y	N	N	N	Y	Y	N	N	Y	Y	Y	N	N	N	N	N	N	N	N	N	N	N	N	Y	N	N	Y	1.7	N	N	Y	1	1		35					Renal Graft Failure	1	357	WARFARIN
Y	Y	Y	N	N	N	Y	Y	N	N	N	N	Y	Y	N	N	N	N	N	N	N	N	N	N	N	N	N	N	N	N	Y	N	N	N	1.2	N	N	N	1	1		38					Afib	1	764	WARFARIN
N	Y	N	N	N	N	N	Y	N	N	N	N	Y	N	N	N	N	N	N	N	N	N	N	N	N	N	N	N	N	N	Y	N	N	N	1.4	N	N	N	0	1		118					Afib	1	341	NOAC
Y	Y	Y	N	N	N	N	Y	N	N	N	N	Y	N	N	N	N	Y	N	N	N	N	N	N	N	N	N	N	N	N	N	N	Y	N	1.39	N	N	N	1	1		63					Stroke Ischemic	1	862	WARFARIN
N	Y	N	N	N	N	N	N	N	N	N	N	Y	N	N	N	N	N	N	N	N	N	N	N	N	N	N	N	N	N	Y	N	N	N	0.81	N	N	N	1	1		123					Afib	1	1137	WARFARIN
Y	Y	Y	N	N	N	N	Y	N	N	N	N	Y	N	N	N	N	N	N	N	N	N	N	N	N	N	N	N	N	N	Y	N	N	N	1.11	N	N	N	1	1		33					Afib	1	355	WARFARIN
N	Y	N	N	N	N	N	Y	N	N	N	N	Y	N	N	N	N	N	N	N	Y	Y	N	N	N	N	N	N	N	N	Y	Y	N	Y	2.11	N	N	N	1	1		62					Renal Graft Failure	1	2905	WARFARIN
Y	Y	Y	N	N	N	N	Y	N	N	N	N	Y	N	N	N	N	N	N	N	N	N	N	N	N	N	N	Y	N	N	Y	N	N	N	0.8	N	N	N	1	1		64			Major Bleed	HEMORRHAGE, UNSPECIFIED	Afib		1100	WARFARIN
Y	Y	Y	Y	N	N	Y	Y	Y	Y	Y	N	Y	N	N	Y	N	Y	Y	N	N	N	N	N	Y	N	N	N	N	N	Y	N	N	N	1.57	N	N	N	0	1		266					Afib	1	123	NOAC
N	Y	Y	Y	N	N	Y	Y	N	N	N	Y	Y	N	N	N	N	N	N	N	N	N	N	N	N	N	N	N	N	N	Y	Y	N	Y	1.2	N	N	N	1	1		42					Renal Graft Failure	1	2060	WARFARIN
N	Y	Y	Y	N	N	N	Y	N	Y	Y	N	Y	N	N	N	N	N	N	N	N	N	Y	N	N	N	N	Y	N	Y	Y	N	N	Y	2.1	N	N	N	1	1		40			ICH,Major Bleed	Nontraumatic intracranial hemorrhage, unspecified	Renal Graft Failure		1842	WARFARIN
N	Y	Y	N	N	N	N	Y	N	N	N	N	Y	N	N	N	N	Y	N	N	N	N	N	N	Y	N	N	N	N	N	N	Y	N	N	1.47	N	N	N	0	1		290					VTE	1	1135	NOAC
N	Y	Y	N	N	N	N	Y	N	N	N	N	Y	N	N	N	N	N	N	N	N	N	N	N	N	N	N	N	N	N	N	N	N	N	1.05	N	N	N	1	1		123						1	818	WARFARIN
N	Y	N	N	N	N	Y	Y	N	N	N	N	Y	N	N	N	N	N	N	N	N	N	N	N	N	N	N	N	N	N	N	N	N	N	1.6	N	N	N	1	1		124						1	413	WARFARIN
N	Y	Y	N	N	N	N	Y	N	N	N	Y	Y	N	N	N	N	N	N	N	N	N	N	N	N	N	N	N	N	N	Y	Y	N	N	1.9	N	N	N	1	1		45					Afib	1	743	WARFARIN
N	Y	Y	N	N	N	N	Y	N	N	N	Y	Y	N	N	N	N	Y	N	N	N	N	N	N	N	N	N	N	N	N	Y	Y	N	Y	9.4	N	N	N	1	1		31					Renal Graft Failure	1	1641	WARFARIN
Y	Y	Y	Y	N	N	N	Y	N	N	N	N	Y	N	N	Y	Y	Y	N	Y	Y	Y	N	N	N	N	Y	N	N	N	N	N	N	N	2.29	N	N	N	0	1		286						1	358	NOAC
N	Y	N	N	N	N	Y	N	N	N	N	N	Y	N	N	Y	Y	N	N	Y	N	N	Y	N	N	N	N	N	N	N	Y	Y	N	Y	2.4	N	N	N	1	1		64					Renal Graft Failure	1	359	WARFARIN
Y	Y	Y	N	N	N	N	Y	N	N	N	N	Y	N	N	Y	N	N	N	N	N	N	N	N	N	N	N	Y	Y	N	Y	N	N	N	1.3	N	N	N	0	1		38			GI Bleed,Major Bleed	Hemorrhage of anus and rectum	Afib		1636	NOAC
N	Y	Y	N	N	N	Y	Y	N	N	N	Y	Y	N	N	Y	Y	Y	N	N	N	N	N	N	Y	N	N	N	N	N	Y	N	N	Y	2.11	N	N	N	1	1		33					Renal Graft Failure	1	560	WARFARIN
Y	Y	N	N	N	N	N	N	N	N	N	N	N	N	Y	N	N	N	N	N	N	N	N	N	N	N	N	N	N	N	N	N	N	N	1.1	N	N	N	1	1		37						1	1091	WARFARIN
N	Y	Y	Y	N	N	N	Y	N	N	N	Y	Y	N	N	Y	Y	Y	N	Y	N	N	N	N	N	N	N	N	N	N	N	Y	N	Y	1.28	N	N	N	0	1		128					Renal Graft Failure	1	1219	NOAC
Y	Y	N	N	N	N	N	Y	N	N	N	N	Y	N	N	N	N	N	N	N	N	N	N	N	N	N	N	N	N	N	Y	N	N	Y	1.3	N	N	N	1	1		71					Renal Graft Failure	1	3528	WARFARIN
Y	Y	Y	N	N	N	Y	Y	N	N	N	Y	N	N	Y	N	Y	N	N	Y	N	N	Y	Y	N	N	Y	Y	N	N	Y	N	N	Y	1.4	N	N	N	1	1		40			Major Bleed	HEMOPERITONEUM (NONTRAUMATIC)	Renal Graft Failure		435	WARFARIN
Y	Y	Y	N	N	N	N	Y	N	N	N	N	Y	N	N	Y	Y	Y	N	N	N	N	N	N	N	N	N	N	N	N	Y	N	N	Y	1.24	N	N	N	1	1		50					Renal Graft Failure	1	1118	WARFARIN
N	Y	N	N	N	N	N	Y	N	N	N	N	Y	N	N	N	N	N	N	N	N	N	N	N	N	N	N	N	N	N	N	N	N	N	0.6	N	N	N	1	1		77						1	734	WARFARIN
Y	Y	N	N	N	N	Y	Y	N	N	N	N	Y	N	N	N	N	N	N	N	N	N	N	N	N	N	N	N	N	N	Y	N	N	Y	4.5	N	N	N	1	1		90					Renal Graft Failure	1	1351	WARFARIN
N	Y	N	N	N	N	N	Y	N	N	N	N	Y	N	N	N	N	Y	N	N	N	N	N	Y	N	N	N	N	N	N	N	Y	N	Y	2.15	N	N	N	1	1		138					Renal Graft Failure	1	1848	WARFARIN
N	Y	Y	N	N	N	N	Y	N	N	N	N	Y	N	N	N	N	N	N	N	N	N	N	N	N	N	N	N	N	N	N	Y	N	Y	2.4	N	N	N	1	1		50					Renal Graft Failure	1	1099	WARFARIN
N	Y	N	N	N	N	N	Y	N	Y	Y	N	Y	N	N	N	N	N	N	N	N	N	N	N	N	N	N	N	N	N	N	Y	N	Y	1.5	N	N	N	1	1		69					Renal Graft Failure	1	852	WARFARIN
N	Y	N	N	N	N	Y	Y	N	N	N	N	Y	N	N	Y	N	N	N	N	N	N	N	N	N	N	N	N	N	N	Y	Y	N	Y	2.2	N	N	N	1	1		63					Renal Graft Failure	1	71	WARFARIN
Y	Y	N	N	N	N	N	Y	N	Y	Y	N	Y	N	N	N	N	N	N	N	N	N	N	N	N	N	N	N	N	N	N	N	N	N	1.57	N	N	N	1	1		40						1	3882	WARFARIN
Y	Y	N	N	N	N	N	Y	N	N	N	N	Y	N	N	N	N	Y	N	N	N	N	N	N	N	N	N	N	N	N	Y	N	N	N	1.65	N	N	N	0	1		313					Afib	1	359	NOAC
Y	Y	N	N	N	N	N	Y	N	N	N	N	Y	N	N	N	N	Y	N	N	N	N	N	N	N	N	N	N	N	N	Y	N	N	Y	2.34	N	N	N	1	1		101					Renal Graft Failure	1	1095	WARFARIN
N	Y	Y	N	N	N	Y	Y	N	N	N	N	Y	Y	N	N	Y	Y	N	N	N	N	N	N	N	N	N	N	N	N	Y	Y	N	Y	0.7	N	N	N	1	1		73					Renal Graft Failure	1	1093	WARFARIN
Y	Y	Y	N	N	N	N	Y	N	N	N	N	Y	Y	N	Y	N	Y	N	N	N	N	N	N	N	N	N	Y	Y	N	Y	Y	N	Y	2.15	N	N	N	1	1		32			Major Bleed	HEMORRHAGE OF RECTUM AND ANUS	Renal Graft Failure		2596	WARFARIN
N	Y	N	N	N	N	N	N	N	N	N	N	Y	N	N	N	N	N	N	N			N	N	N	N	N	N	N	N	N	N	N	N	1.3	N	N	N	1	1		69						1	762	WARFARIN
N	Y	N	N	N	N	N	Y	N	N	N	N	Y	N	N	N	N	N	N	N	N	N	N	N	N	N	N	N	N	N	N	N	N	Y	1.1	N	N	N	1	1		332					Renal Graft Failure	1	1098	WARFARIN
N	Y	N	N	N	N	N	Y	N	N	N	N	Y	N	N	Y	Y	N	N	N	N	N	N	N	N	N	N	N	N	N	N	Y	N	Y	1	N	N	N	1	1		106					Renal Graft Failure	1	795	WARFARIN
N	Y	N	N	N	N	N	Y	N	N	N	N	Y	N	N	N	N	N	N	N	N	N	N	N	N	N	N	N	N	N	N	Y	N	N	2.6	N	N	N	1	1		179					VTE	1	768	WARFARIN
N	Y	N	N	N	N	N	N	N	N	N	N	Y	N	N	N	Y	Y	N	Y	N	N	N	N	N	N	N	N	N	N	N	N	N	Y	1.1	N	N	N	1	1		205					Renal Graft Failure	1	1124	WARFARIN
N	Y	N	N	N	N	N	Y	N	N	N	N	Y	N	N	N	N	N	N	N	N	N	N	N	N	N	N	N	N	N	N	N	N	N	1.2	N	N	N	1	1		81						1	2464	WARFARIN
Y	Y	N	N	N	N	N	Y	N	Y	Y	N	Y	N	N	N	N	Y	N	N	Y	Y	N	N	N	N	N	N	N	N	N	N	N	N	2.04	N	N	N	0	1		126						1	376	NOAC
N	Y	Y	N	N	N	N	Y	N	N	N	N	Y	N	N	N	N	N	N	N	N	N	N	N	N	N	N	N	N	N	N	Y	N	N	1.2	N	N	N	1	1		45					VTE	1	738	WARFARIN
N	Y	Y	N	N	N	N	Y	N	N	N	N	Y	N	N	N	N	N	N	N	N	N	N	N	N	N	N	Y	Y	N	N	N	N	Y	3.63	N	N	N	1	1		54			GI Bleed,Major Bleed	Ulcer Duodenal Acute With Hemorrhage	Renal Graft Failure		2109	WARFARIN
Y	Y	Y	N	N	N	N	Y	N	N	N	N	Y	N	N	N	N	N	N	N	N	N	N	N	N	N	N	N	N	N	N	Y	N	Y	2.49	N	N	N	1	1		36					Renal Graft Failure	1	1150	WARFARIN
N	Y	N	N	N	N	N	Y	N	N	N	N	N	N	Y	N	N	N	N	N			N	N	N	N	N	N	N	N	N	N	N	N	1.6	N	N	N	1	1		103						1	131	WARFARIN
N	Y	Y	N	N	N	N	Y	N	N	N	Y	Y	N	N	N	N	N	N	N	N	N	N	N	N	N	N	N	N	N	Y	N	N	Y	1.3	N	N	N	1	1		54					Renal Graft Failure	1	789	WARFARIN
N	Y	Y	N	N	N	N	Y	N	N	N	N	Y	N	N	N	N	N	N	N	N	N	N	N	N	N	N	N	N	N	N	N	N	Y	1.55	N	N	N	1	1		181					Renal Graft Failure	1	1516	WARFARIN
N	Y	Y	N	N	N	N	Y	N	N	N	N	Y	N	N	N	N	N	N	N	N	N	N	N	N	N	N	N	N	N	N	Y	N	N	1.5	N	N	N	1	1		110					VTE	1	762	WARFARIN
N	Y	Y	Y	N	N	Y	Y	N	N	N	N	Y	N	N	N	N	N	N	N	Y	Y	N	N	N	N	N	N	N	N	N	Y	Y	Y	1.58	N	N	N	1	1		291					Stroke Ischemic	1	1172	WARFARIN
N	Y	Y	N	N	N	N	Y	N	N	N	N	Y	N	N	Y	N	N	N	Y	N	N	N	N	N	N	N	N	N	N	Y	N	N	Y	1.01	N	N	N	1	1		201					Renal Graft Failure	1	1105	WARFARIN
Y	Y	N	N	N	N	N	Y	N	N	N	N	Y	N	N	N	N	N	N	N	N	N	N	N	N	N	N	N	N	N	N	N	N	N	0.7	N	N	N	1	1		58						1	401	WARFARIN
N	Y	Y	N	N	N	N	Y	N	N	N	Y	Y	N	N	N	N	N	N	N	N	N	N	N	N	N	N	N	N	N	Y	Y	N	Y	1.3	N	N	N	1	1		51					Renal Graft Failure	1	776	WARFARIN
N	Y	Y	N	N	N	N	Y	N	N	N	N	Y	N	N	N	N	N	N	N	N	N	N	N	N	N	N	N	N	N	N	N	N	N	0.9	N	N	N	1	1		42						1	1123	WARFARIN
N	Y	N	N	N	N	N	Y	N	N	N	Y	Y	N	N	N	N	N	N	N	N	N	N	N	N	N	N	N	N	N	N	Y	N	Y	2.3	N	N	N	1	1		206					Renal Graft Failure	1	2339	WARFARIN
N	Y	Y	N	N	N	N	Y	N	N	N	N	Y	N	N	N	N	N	N	N	Y	Y	N	Y	N	N	N	N	N	N	N	Y	N	N	1.82	N	N	N	0	1		94					VTE	1	1790	NOAC
Y	Y	N	N	N	N	N	Y	N	Y	Y	N	Y	N	N	N	N	N	N	N	N	N	N	N	N	N	N	N	N	N	Y	N	N	N	1.1	N	N	N	1	1		155					Afib	1	729	WARFARIN
N	Y	Y	N	N	N	N	Y	N	N	N	Y	Y	N	N	N	Y	Y	N	N	N	N	Y	N	N	N	N	N	N	N	Y	N	N	N	1.6	N	N	N	1	1		46					Afib	1	1141	WARFARIN
N	Y	Y	N	N	N	N	Y	N	N	N	N	Y	N	N	N	N	N	N	N			N	N	N	N	N	N	N	N	N	N	N	N	1.3	N	N	N	1	1		41						1	1154	WARFARIN
Y	Y	Y	Y	N	N	N	N	N	N	N	N	N	N	Y	N	N	Y	N	N	N	N	N	N	N	N	N	N	N	N	N	N	N	N	0.83	N	N	N	1	8	496	35	1	62				1	713	WARFARIN
N	Y	Y	N	N	N	Y	N	N	N	N	N	Y	N	N	N	N	N	N	N	N	N	N	N	N	N	N	N	N	N	N	Y	N	N	7.1	N	N	N	1	90	122	30	1	1.36			VTE	1		WARFARIN
Y	Y	N	N	N	N	N	N	N	N	N	N	Y	Y	N	N	N	N	N	N	N	N	N	Y	N	N	N	N	N	N	N	N	N	N	2.12	N	N	N	1	10	703	242	1	70.3				1	991	WARFARIN
Y	Y	Y	N	N	N	N	N	Y	N	N	N	Y	N	N	Y	N	N	N	Y	N	N	N	N	N	N	N	N	N	N	Y	N	N	N	1.04	N	N	N	0	1		107					Afib	1	837	NOAC
N	Y	Y	N	N	N	Y	Y	N	N	N	Y	Y	N	N	N	N	N	N	N	Y	Y	N	N	N	N	N	N	N	N	Y	N	N	N	2.47	N	N	N	1	67	634	39	1	9.46			Afib	1	1868	WARFARIN
N	Y	Y	N	N	N	N	N	N	N	N	N	Y	N	N	N	N	N	N	N	N	N	N	N	Y	N	N	N	N	N	N	N	N	N	1.36	N	N	N	0	1		341						1	508	NOAC
Y	Y	Y	N	N	N	Y	N	N	N	N	N	Y	N	N	N	N	Y	N	N	Y	Y	N	N	N	N	N	N	N	N	Y	N	N	N	2.55	N	N	N	0	10	214	43	1	21.4			Afib	1	378	NOAC
Y	Y	N	N	N	N	Y	Y	N	N	N	N	Y	N	N	N	N	N	N	N	N	N	N	N	N	N	N	Y	Y	N	Y	Y	N	N	4.77	N	N	N	1	71	1995	133	1	28.1	GI Bleed,Major Bleed	Hemorrhage Gastrointestinal	Afib		1994	WARFARIN
N	Y	Y	N	N	N	Y	N	N	N	N	N	Y	Y	N	N	N	N	N	N	N	N	N	N	N	N	N	N	N	N	Y	N	N	N	3.25	N	N	N	1	18	2226	107	1	123.67			Afib	1	2357	WARFARIN
Y	Y	Y	N	N	N	N	N	N	N	N	N	Y	N	N	N	N	N	N	N	N	N	N	N	N	N	N	N	N	N	N	N	N	N	1.29	N	N	N	1	15	199	281	1	13.27				1	1499	WARFARIN
Y	Y	N	N	N	N	N	N	N	N	N	N	Y	N	N	N	N	N	N	N	N	N	N	N	N	N	N	N	N	N	N	Y	N	N	5.4	N	N	N	1	13	1229	49	1	94.54			VTE	1	1259	WARFARIN
N	Y	Y	Y	N	N	N	Y	N	N	N	Y	Y	N	N	N	N	N	N	N	N	N	N	N	N	N	N	N	N	N	N	N	N	N	2.61	N	N	N	0	1		208						1	1940	NOAC
N	Y	N	N	N	N	N	Y	N	N	N	N	N	N	Y	N	N	N	N	N	N	N	N	Y	N	N	N	N	N	N	N	Y	N	N	1.39	N	N	N	0	1		114					VTE	1	221	NOAC
N	Y	N	N	N	N	N	N	N	N	N	N	Y	N	N	N	N	N	N	N	N	N	N	N	N	N	Y	N	N	N	N	Y	Y	N	1.65	N	N	N	0	10	21	110	0	2.1			Stroke Ischemic	1	225	NOAC
Y	Y	N	N	N	N	N	N	N	N	N	N	Y	N	N	N	N	N	N	N	N	N	N	N	N	N	N	N	N	N	N	N	Y	N	0.7	N	N	N	1	85	1197	32	1	14.08			Stroke Ischemic	1		WARFARIN
N	Y	Y	N	N	N	N	N	N	N	N	N	Y	N	N	N	N	N	N	N	N	N	N	N	N	N	N	N	N	N	Y	Y	N	N	2.5	N	N	N	1	54	926	105	1	17.15			Afib	1		WARFARIN
Y	Y	N	N	N	N	Y	N	N	N	N	N	Y	N	N	N	N	N	N	N	N	N	Y	N	N	N	N	N	N	N	N	N	N	N	1.47	N	N	N	0	2	379	56	1	189.5				1	435	NOAC
Y	Y	N	N	N	N	N	Y	N	N	N	N	Y	N	N	N	Y	N	Y	N	N	N	N	Y	N	N	N	N	N	N	N	N	N	N	1.55	N	Y	N	0	1		301						1	470	NOAC
N	Y	Y	N	N	N	N	N	N	N	N	N	Y	N	N	N	N	Y	N	N	Y	N	N	N	N	N	N	Y	N	N	Y	N	N	N	1.21	N	N	N	1	1		57			Major Bleed	Hemorrhage Vitreous Left (HCC)	Afib		1093	WARFARIN
N	Y	Y	N	N	N	Y	Y	N	N	N	Y	Y	N	N	N	N	N	N	N	Y	Y	N	N	N	N	N	N	N	N	Y	N	N	N	2.48	N	N	N	0	6	152	171	1	25.33			Afib	1	392	NOAC
Y	Y	Y	N	N	N	N	N	N	N	N	N	Y	N	N	N	N	N	Y	N	N	N	N	N	N	N	N	N	N	N	Y	Y	N	N	1.06	N	N	N	1	1		48					Afib	1	1079	WARFARIN
Y	Y	Y	N	N	N	N	N	N	N	N	N	Y	N	N	N	N	N	N	N	Y	Y	N	N	N	N	N	N	N	N	Y	N	N	N	1.1	N	N	N	1	1		87					Afib	1	114	WARFARIN
Y	Y	Y	N	N	N	N	Y	N	N	N	N	Y	N	N	N	N	N	N	Y	N	N	Y	N	N	N	N	N	N	N	Y	N	N	N	2.24	N	N	N	1	9	936	47	1	104			Afib	1	1165	WARFARIN
Y	Y	Y	N	N	N	Y	N	N	N	N	N	Y	N	N	N	N	N	N	N	Y	Y	Y	N	N	N	N	N	N	N	Y	N	N	N	1.53	N	N	N	0	4	721	79	1	180.25			Afib	1	1492	NOAC
Y	Y	N	N	N	N	N	N	N	N	N	N	Y	N	N	N	N	N	N	N	N	N	N	N	N	N	N	N	N	N	N	N	N	N	1.45	N	N	N	1	5	1168	100	1	233.6				1	2240	WARFARIN
N	Y	N	N	N	N	N	N	N	N	N	N	Y	N	N	N	N	N	N	N	Y	Y	Y	N	N	N	N	N	N	N	Y	N	N	N	1.68	N	N	N	0	2	388	109	1	194			Afib	1	1461	NOAC
Y	Y	Y	Y	N	N	Y	N	N	N	N	Y	Y	N	N	N	N	N	N	N	Y	Y	N	N	N	N	N	Y	Y	N	Y	N	N	N	1.3	N	N	N	1	88	1816	30	1	20.64	GI Bleed,Major Bleed	Hemorrhage Gastrointestinal	Afib		1400	WARFARIN
N	Y	N	N	N	N	Y	Y	N	Y	N	Y	Y	N	N	N	N	N	N	N	N	N	N	N	N	N	N	N	N	N	Y	N	N	N	1.2	N	N	N	1	48	600	75	1	12.5			Afib	1		WARFARIN
N	Y	Y	N	N	N	N	Y	N	N	N	N	Y	N	N	N	N	N	N	N	N	N	N	N	N	N	N	N	N	N	N	N	N	N	1.41	N	N	N	1	4	1	32	0	0.25				1	2194	WARFARIN
N	Y	Y	Y	N	N	N	Y	N	N	N	N	Y	N	N	N	N	N	N	N	N	N	N	N	N	N	N	N	N	N	N	N	N	N	1.3	N	N	N	1	1		31						1	1455	WARFARIN
N	Y	Y	N	N	N	N	Y	N	N	N	N	Y	N	N	N	N	N	N	N	N	N	N	N	N	N	N	N	N	N	N	Y	N	N	0.77	N	N	N	1	1		40					VTE	1	1244	WARFARIN
N	Y	Y	N	N	N	N	N	N	N	N	N	Y	N	N	N	N	N	N	N	N	N	N	N	N	N	N	N	N	N	N	N	N	N	1.6	N	N	N	1	1		306						1	1354	WARFARIN
N	Y	Y	Y	N	N	N	Y	N	Y	Y	N	Y	N	N	Y	Y	Y	N	N	N	N	N	N	N	N	N	N	N	N	N	Y	Y	Y	0.96	N	N	N	1	1		38					Stroke Ischemic	1	1121	WARFARIN
Y	Y	Y	N	N	N	N	Y	N	N	N	N	Y	N	N	N	N	N	N	N	N	N	N	N	N	N	N	N	N	N	Y	N	N	N	2.4	N	N	N	1	1		183					Afib	1	3287	WARFARIN
N	Y	N	N	N	N	N	Y	N	N	N	N	Y	N	N	N	N	N	N	N	N	N	N	N	N	N	N	N	N	N	N	N	N	Y	1.5	N	N	N	1	1		350					Renal Graft Failure	1	2434	WARFARIN
Y	Y	N	N	N	N	N	N	N	N	N	N	Y	N	N	N	N	N	N	N			N	N	N	N	N	N	N	N	N	N	N	N	1.5	N	N	N	1	1		134						1	394	WARFARIN
N	Y	N	N	N	N	N	N	N	N	N	N	Y	N	N	N	N	N	N	N	N	N	N	N	N	N	N	N	N	N	N	Y	N	N	1.2	N	N	N	0	1		33					VTE	1	942	NOAC
N	Y	Y	N	N	N	Y	Y	N	Y	Y	Y	Y	N	N	N	Y	Y	N	Y	N	N	Y	N	N	N	N	Y	N	N	Y	N	N	Y	3.7	N	N	N	1	1		170			Major Bleed	Other Specified Forms of Effusion, Except Tuberculous	Renal Graft Failure		521	WARFARIN
N	Y	Y	N	N	N	N	Y	N	N	N	Y	Y	N	N	N	N	N	N	N	N	N	N	N	N	N	N	N	N	N	Y	N	N	Y	1.1	N	N	N	1	1		49					Renal Graft Failure	1	359	WARFARIN
N	Y	Y	N	N	N	N	N	N	N	N	Y	N	Y	N	Y	N	Y	N	N	N	N	Y	N	N	N	N	Y	N	N	Y	Y	N	Y	1.24	N	N	N	1	1		31			Major Bleed	Hemoptysis, Unspecified	Renal Graft Failure		1547	WARFARIN
N	Y	Y	N	N	N	N	N	Y	N	N	N	Y	N	N	Y	N	Y	N	Y	N	N	Y	Y	Y	N	N	N	N	N	N	Y	N	N	1.43	Y	N	N	0	1		52					VTE	1	311	NOAC
Y	Y	Y	N	N	N	N	Y	N	N	N	Y	Y	N	N	N	N	N	N	N	N	N	Y	N	N	N	N	N	N	N	Y	N	N	Y	2	N	N	N	1	1		61					Renal Graft Failure	1	734	WARFARIN
N	Y	N	N	N	N	N	N	N	N	N	N	Y	N	N	N	Y	Y	Y	Y	N	N	N	N	N	N	N	N	N	N	N	N	N	N	1.72	N	N	Y	1	1		197						1	1117	WARFARIN
N	Y	Y	Y	N	N	N	N	N	N	N	N	Y	N	N	N	N	Y	N	N	N	N	N	N	N	N	Y	N	N	N	N	Y	N	Y	1.97	N	N	N	1	1		32					Renal Graft Failure	1	1829	WARFARIN
N	Y	N	N	N	N	N	Y	N	N	N	N	Y	N	N	N	N	N	N	N	N	N	N	N	N	N	N	N	N	N	N	Y	N	N	1.14	N	N	N	0	1		54					VTE	1	797	NOAC
Y	Y	N	N	N	N	N	N	N	N	N	N	Y	N	N	N	N	N	N	N	N	N	N	N	N	N	N	N	N	N	Y	N	N	N	2.4	N	N	N	1	1		64					Afib	1	1108	WARFARIN
N	Y	Y	N	N	N	N	Y	N	N	N	N	Y	N	N	N	N	N	N	N	N	N	N	N	N	N	N	N	N	N	Y	N	Y	Y	1.3	N	N	N	1	1		166					Stroke Ischemic	1	798	WARFARIN
N	Y	Y	N	N	N	N	Y	N	N	N	N	Y	N	N	Y	N	N	N	N	N	N	Y	N	N	N	N	N	N	N	Y	N	N	Y	2.7	N	N	N	1	1		29					Renal Graft Failure	1	1099	WARFARIN
N	Y	N	N	N	N	N	Y	N	N	Y	N	Y	N	N	N	N	Y	N	N	N	N	N	N	N	N	N	N	Y	N	N	Y	N	Y	1	N	N	N	1	1		58			GI Bleed	Gastrointestinal hemorrhage, unspecified	Renal Graft Failure		726	WARFARIN
N	Y	Y	N	N	N	Y	N	N	N	N	N	N	N	Y	Y	N	N	N	N	N	N	N	N	N	N	N	N	N	N	Y	N	N	Y	1.2	N	N	N	1	1		35					Renal Graft Failure	1	372	WARFARIN
Y	Y	N	N	N	N	Y	Y	N	N	N	Y	Y	N	N	N	N	Y	N	N	N	N	N	N	N	N	N	Y	N	N	N	N	N	Y	1.5	N	N	N	1	1		46			Major Bleed	Other Hemoptysis	Renal Graft Failure		265	WARFARIN
N	Y	Y	N	N	N	N	N	N	N	N	N	Y	N	N	N	N	N	N	N	N	N	N	N	N	N	N	N	N	N	N	N	N	N	1	N	N	N	0	1		292						1	1087	NOAC
Y	Y	N	N	N	N	N	Y	N	N	N	N	Y	N	N	N	N	N	N	N	N	N	N	N	N	N	N	Y	N	N	N	Y	N	Y	0.88	N	N	N	1	1		39			Major Bleed	HEMOPERITONEUM (NONTRAUMATIC)	Renal Graft Failure		1468	WARFARIN
Y	Y	N	N	N	N	N	N	N	N	N	N	Y	N	N	Y	Y	Y	N	N	N	N	N	Y	N	N	N	N	N	N	N	N	N	N	0.87	N	N	N	1	1		171						1	1826	WARFARIN
N	Y	Y	N	N	N	N	N	N	N	N	N	Y	N	N	Y	Y	N	Y	N	N	N	N	N	N	N	N	N	N	N	N	Y	Y	N	1.35	N	N	Y	0	1		202					Stroke Ischemic	1	1468	NOAC
N	Y	N	N	N	N	N	Y	N	N	N	N	Y	N	N	N	N	N	N	N	N	N	N	N	N	N	N	N	N	N	N	N	N	Y	2.2	N	N	N	1	1		125					Renal Graft Failure	1	371	WARFARIN
N	Y	Y	N	N	Y	N	N	N	N	N	N	Y	N	N	Y	Y	Y	N	N	N	N	N	N	N	N	N	N	N	N	N	Y	N	N	1.8	N	N	N	1	1		289					VTE	1	1601	WARFARIN
Y	Y	N	N	N	N	N	N	N	N	N	N	Y	N	N	N	N	N	N	N	N	N	N	N	N	N	N	N	N	N	Y	N	N	N	1.9	N	N	N	1	1		133					Afib	1	1097	WARFARIN
N	Y	Y	N	N	N	N	N	N	N	N	N	Y	N	N	N	N	N	N	N	N	N	N	N	N	N	N	N	N	N	N	N	N	N	1.37	N	N	N	1	1		251						1	2971	WARFARIN
N	Y	N	N	N	N	Y	N	N	N	N	Y	Y	N	N	N	N	Y	N	N	N	N	N	Y	N	N	N	Y	N	N	N	Y	N	N	1	N	N	N	0	1		212			Major Bleed	Hemothorax	Afib		365	NOAC
N	Y	Y	N	N	N	N	Y	N	N	N	N	Y	N	N	N	N	N	N	N	N	N	N	N	N	N	N	N	N	N	N	Y	Y	Y	1.5	N	N	N	1	1		133					Stroke Ischemic	1	1113	WARFARIN
Y	Y	N	N	N	N	N	Y	N	N	N	N	Y	N	N	N	N	N	N	N	N	N	N	N	N	N	N	N	N	N	Y	Y	Y	N	0.6	N	N	N	1	1		31					Stroke Ischemic	1	1094	WARFARIN
N	Y	Y	N	N	N	N	Y	N	N	N	N	Y	N	N	N	N	N	N	N	N	N	N	N	N	N	N	N	N	N	N	Y	N	Y	1.28	N	N	N	1	1		333					Renal Graft Failure	1	1188	WARFARIN
N	Y	N	N	N	N	N	Y	N	N	N	N	Y	N	N	N	N	Y	N	N	N	N	Y	N	N	N	N	N	N	N	Y	N	N	N	1.52	N	N	N	0	1		104					Afib	1	427	NOAC
N	Y	N	N	N	N	N	N	N	N	N	N	Y	N	N	Y	N	Y	N	Y	N	N	N	N	N	N	N	N	N	N	N	Y	N	N	1.58	N	N	N	1	1		44					VTE	1	1822	WARFARIN
N	Y	N	N	N	N	N	Y	N	N	N	N	N	N	Y	N	N	N	N	N	N	N	N	N	N	N	N	N	N	N	N	Y	N	Y	5.2	N	N	N	1	1		102					Renal Graft Failure	1	242	WARFARIN
N	Y	Y	N	N	N	N	Y	N	N	N	N	Y	N	N	Y	N	Y	N	N	N	N	N	N	N	N	N	N	N	N	N	N	N	N	1.84	N	N	N	1	1		55						1	813	WARFARIN
N	Y	Y	N	N	N	Y	Y	N	N	N	Y	Y	N	N	Y	N	Y	N	N	N	N	N	N	N	N	N	N	N	N	Y	N	N	Y	3.6	N	N	N	1	1		31					Renal Graft Failure	1	71	WARFARIN
N	Y	N	N	N	N	N	N	N	N	N	N	Y	N	N	N	N	N	N	N	N	N	N	N	N	N	N	N	N	N	Y	N	N	Y	2.8	N	N	N	1	1		46					Renal Graft Failure	1	194	WARFARIN
N	Y	Y	N	N	N	N	Y	N	N	N	N	Y	N	N	N	N	N	N	N	N	N	N	N	N	N	N	N	N	N	N	Y	N	Y	1.36	N	N	N	1	1		96					Renal Graft Failure	1	1885	WARFARIN
N	Y	Y	Y	N	N	Y	N	N	N	N	N	Y	N	N	Y	N	Y	N	N	N	N	N	N	N	N	N	N	N	N	Y	N	N	Y	2.2	N	N	N	1	1		41					Renal Graft Failure	1	761	WARFARIN
N	Y	Y	N	N	N	N	Y	N	N	N	N	Y	N	N	N	N	N	N	N	N	N	N	N	N	N	N	N	Y	N	N	Y	N	Y	2.97	N	N	N	1	1		241			GI Bleed	BLOOD IN STOOL	Renal Graft Failure		2195	WARFARIN
Y	Y	N	N	N	N	N	Y	N	N	N	N	Y	N	N	N	N	N	N	N	Y	N	N	N	N	N	N	N	N	N	Y	N	N	Y	3.01	N	N	N	1	1		54					Renal Graft Failure	1	1715	WARFARIN
N	Y	Y	N	N	N	N	Y	N	N	N	N	Y	N	N	N	N	N	N	N	N	N	N	N	N	N	N	N	N	N	N	Y	N	N	1.39	N	N	N	0	1		80					VTE	1	464	NOAC
N	Y	N	N	N	N	N	N	N	N	N	Y	Y	N	N	N	Y	Y	N	N	Y	Y	N	Y	N	N	N	N	N	N	N	N	N	Y	1.14	N	N	N	0	1		37					Renal Graft Failure	1	1583	NOAC
Y	Y	N	N	N	N	Y	N	N	N	N	N	Y	N	N	N	Y	Y	Y	Y	N	N	N	N	N	N	N	N	N	N	N	N	N	N	1.41	N	N	N	1	1		193					Afib	1	2185	WARFARIN
N	Y	Y	N	N	N	N	Y	N	N	N	N	Y	N	N	N	N	N	N	N	Y	Y	N	N	N	N	N	Y	N	N	N	Y	N	N	1.1	N	N	N	1	1		191			Major Bleed	Hemoperitoneum	VTE		1106	WARFARIN
N	Y	Y	Y	N	N	N	Y	N	N	N	N	Y	Y	N	N	N	N	N	N	N	N	N	N	N	N	N	N	N	N	N	N	N	N	1.5	N	N	N	0	1		335						1	1099	NOAC
Y	Y	N	N	N	N	N	N	N	N	N	N	Y	N	N	N	N	Y	N	N	N	N	N	N	N	N	N	N	N	N	N	Y	N	N	1.39	N	N	N	1	1		95					VTE	1	738	WARFARIN
N	Y	Y	N	N	N	N	Y	N	N	N	N	Y	N	N	Y	N	Y	N	N	N	N	N	N	N	N	N	N	N	N	N	Y	N	N	1.15	N	N	N	1	1		72					VTE	1	1176	WARFARIN
N	Y	Y	N	N	N	N	Y	N	N	N	N	Y	N	N	N	N	N	N	N	N	N	N	N	N	N	N	N	N	N	N	Y	N	N	1.1	N	N	N	1	1		69					VTE	1	370	WARFARIN
N	Y	N	N	N	N	N	N	N	N	N	N	Y	N	N	N	N	Y	N	N	N	N	N	N	N	N	N	N	N	N	N	N	N	N	1.01	N	N	N	1	1		40					Afib	1	1464	WARFARIN
N	Y	Y	Y	N	Y	Y	Y	N	N	N	N	Y	N	N	N	N	N	N	N	N	N	N	N	N	N	N	N	N	N	Y	N	N	N	1.28	N	N	N	1	1		173					Afib	1	1151	WARFARIN
N	Y	Y	N	N	N	N	Y	N	N	N	N	Y	N	N	Y	Y	N	Y	N	N	N	N	N	N	N	N	N	Y	N	N	Y	N	Y	5.4	N	N	N	1	1		40			GI Bleed	HEMATEMESIS	Renal Graft Failure		31	WARFARIN
N	Y	Y	N	N	N	N	Y	N	N	N	N	Y	N	N	N	N	Y	N	N	N	N	N	N	N	N	N	N	N	N	N	N	N	N	1.04	N	N	N	1	1		357						1	1084	WARFARIN
N	Y	N	N	N	N	N	Y	N	N	N	N	Y	N	N	N	N	N	N	N	N	N	N	N	N	N	N	N	N	N	N	N	N	N	2.67	N	N	N	1	1		153						1	1156	WARFARIN
N	Y	N	N	N	N	N	N	N	Y	N	N	Y	N	N	Y	N	Y	N	N	N	N	N	N	N	N	N	N	N	N	N	Y	N	Y	1.5	N	N	N	1	1		211					Renal Graft Failure	1	216	WARFARIN
N	Y	Y	N	N	N	N	Y	N	N	N	N	Y	N	N	Y	N	N	N	N	N	N	N	N	N	N	N	N	N	N	N	Y	N	Y	1.96	N	N	N	1	1		188					Renal Graft Failure	1	2316	WARFARIN
Y	Y	N	N	N	N	N	N	N	N	N	N	Y	N	N	N	N	Y	N	N	N	N	N	N	N	N	N	N	N	N	N	Y	N	N	2.71	N	N	N	1	1		132					VTE	1	2629	WARFARIN
N	Y	Y	N	N	N	Y	Y	N	N	N	Y	Y	N	N	Y	N	N	N	N	N	N	N	N	N	N	N	N	N	N	Y	N	N	Y	0.7	N	N	N	0	1		35					Renal Graft Failure	1	511	NOAC
N	Y	N	N	N	N	N	N	N	N	N	N	Y	N	N	Y	N	Y	N	Y	N	N	Y	Y	N	N	N	N	N	N	Y	Y	N	N	0.91	N	N	N	1	1		82					VTE	1	200	WARFARIN
Y	Y	N	N	N	N	N	N	N	N	N	N	Y	N	N	Y	N	Y	N	N	N	N	Y	N	N	N	N	N	N	N	Y	N	N	N	1.4	N	N	N	0	1		274					Afib	1	738	NOAC
N	Y	Y	N	N	N	N	Y	N	N	N	N	Y	N	N	N	N	N	N	N	N	N	N	N	N	N	N	N	N	N	N	Y	N	Y	1.2	N	N	N	1	1		136					Renal Graft Failure	1	1093	WARFARIN
N	Y	N	N	N	N	N	Y	N	N	N	N	Y	N	N	Y	N	Y	Y	Y	N	N	N	N	N	N	N	N	N	N	N	N	N	Y	0.8	N	N	N	1	1		104					Renal Graft Failure	1	39	WARFARIN
Y	Y	Y	N	N	N	N	N	N	N	N	N	Y	N	N	N	Y	Y	N	N	N	N	N	N	N	N	N	N	N	N	N	N	N	Y	1.18	N	N	N	0	1		330					Renal Graft Failure	1	1780	NOAC
N	Y	N	N	N	N	N	Y	N	N	N	N	Y	N	N	N	N	N	N	N	N	N	N	N	N	N	N	N	N	N	N	Y	N	N	1.4	N	N	N	0	1		332					VTE	1	366	NOAC
N	Y	Y	N	N	N	N	Y	N	N	N	N	Y	Y	N	Y	Y	N	N	N	Y	Y	N	N	N	N	N	N	N	N	N	N	N	N	4.7	N	N	N	0	1		98						1	202	NOAC
Y	Y	N	N	N	N	N	Y	N	N	N	N	Y	N	N	N	N	N	N	N	N	N	N	N	N	N	N	N	N	N	Y	N	N	N	1	N	N	N	1	1		126					Afib	1	1157	WARFARIN
Y	Y	Y	N	N	N	N	N	N	N	N	Y	Y	N	N	N	N	N	N	N	Y	Y	N	N	N	N	N	N	N	N	N	N	N	N	1.5	N	N	N	1	1		141					Afib	1	1461	WARFARIN
Y	Y	N	N	N	N	N	N	N	N	N	N	Y	N	N	Y	N	Y	N	N	N	N	Y	N	N	N	N	N	N	N	Y	N	N	N	0.6	N	N	N	0	1		127					Afib	1	736	NOAC
N	Y	Y	N	N	N	N	Y	N	N	N	N	Y	N	N	Y	N	N	N	N	N	N	N	N	N	N	N	N	N	N	N	N	N	Y	2.7	N	N	N	1	1		247					Renal Graft Failure	1	585	WARFARIN
Y	Y	Y	N	N	N	N	Y	N	N	N	N	Y	N	N	N	N	N	N	N	Y	Y	N	N	N	N	N	N	N	N	Y	N	N	N	1.95	N	N	N	0	1		70					Afib	1	1029	NOAC
N	Y	Y	N	N	N	N	Y	N	N	N	N	Y	N	N	N	N	N	N	N	Y	Y	N	N	N	N	N	N	N	N	N	Y	N	Y	0.99	N	N	N	1	1		82					Renal Graft Failure	1	1261	WARFARIN
N	Y	Y	N	N	N	N	Y	N	N	N	N	Y	N	N	N	N	N	N	N	N	N	N	N	N	N	N	N	N	N	Y	Y	N	Y	1.05	N	N	N	1	1		42					Renal Graft Failure	1	743	WARFARIN
N	Y	N	N	N	N	N	Y	N	N	N	N	Y	N	N	Y	N	Y	N	N	N	N	N	N	N	N	N	N	N	N	N	N	N	N	1.59	N	N	N	0	1		305						1	367	NOAC
N	Y	Y	N	N	N	N	Y	N	N	N	N	Y	N	N	N	N	N	N	N	N	N	N	N	N	N	N	N	N	N	N	Y	N	Y	0.9	N	N	N	1	1		30					Renal Graft Failure	1	243	WARFARIN
N	Y	Y	N	N	N	Y	Y	N	N	N	Y	Y	N	N	N	N	N	N	N	N	N	N	N	N	N	N	N	N	N	Y	N	N	N	0.9	N	N	N	1	1		35					Afib	1	751	WARFARIN
N	Y	N	N	N	N	N	Y	N	N	N	N	Y	N	N	N	N	N	N	N	N	N	N	N	N	N	N	N	N	N	Y	Y	N	Y	1.7	N	N	N	1	1		32					Renal Graft Failure	1	362	WARFARIN
N	Y	Y	N	N	N	N	Y	N	N	N	N	Y	N	N	N	N	Y	N	N	Y	Y	N	N	N	N	N	N	N	N	N	Y	N	N	1.36	N	N	N	0	1		318					VTE	1	361	NOAC
N	Y	N	N	N	N	N	N	N	N	N	N	Y	N	N	N	N	N	N	N	N	N	N	N	N	N	N	N	N	N	N	N	N	N	1.2	N	N	N	1	1		358						1	1497	WARFARIN
N	Y	Y	N	N	N	N	Y	N	N	N	N	Y	N	N	N	N	N	N	N	N	N	N	N	N	N	N	N	N	N	N	N	N	N	0.73	N	N	N	0	1		52						1	787	NOAC
Y	Y	Y	N	N	N	N	Y	N	N	N	Y	Y	N	N	Y	N	Y	N	N	N	N	N	N	N	N	N	N	N	N	Y	N	N	N	1.24	N	N	N	0	1		34					Afib	1	1127	NOAC
N	Y	Y	Y	N	N	N	Y	N	N	N	N	Y	N	N	N	N	N	N	N	N	N	N	N	N	N	N	N	N	N	N	Y	N	Y	1.72	N	N	N	1	1		32					Renal Graft Failure	1	1920	WARFARIN
Y	Y	N	N	N	N	Y	Y	N	N	N	N	Y	N	N	N	N	N	N	N	N	N	N	N	N	N	N	N	N	N	Y	N	N	Y	10.21	N	N	N	1	1		32					Renal Graft Failure	1	1993	WARFARIN
N	Y	Y	N	N	N	Y	Y	N	N	N	N	Y	N	N	Y	N	Y	N	N	N	N	N	N	N	N	Y	N	N	N	Y	Y	N	N	2.12	N	N	N	1	1		64					Afib	1	868	WARFARIN
N	Y	Y	N	N	N	N	N	N	N	N	N	Y	N	N	N	N	Y	N	N	Y	Y	N	N	N	N	N	N	N	N	N	N	N	N	1.36	N	N	N	0	1		50						1	114	NOAC
N	Y	N	N	N	N	N	N	N	N	N	N	Y	N	N	N	N	N	N	N	N	N	N	N	N	N	N	N	N	N	N	Y	N	N	1.33	N	N	N	1	1		322					VTE	1	1351	WARFARIN
N	Y	Y	N	N	N	N	Y	N	N	N	N	Y	N	N	Y	Y	N	N	N	N	N	N	N	N	N	N	N	N	N	N	N	N	Y	2	N	N	N	1	1		240					Renal Graft Failure	1	359	WARFARIN
N	Y	Y	N	N	N	N	Y	N	N	N	N	Y	N	N	N	N	N	N	N	N	N	N	N	N	N	N	N	N	N	Y	N	N	N	1.2	N	N	N	1	1		30					Afib	1	1097	WARFARIN
N	Y	Y	N	N	N	N	Y	N	N	N	N	Y	N	N	Y	N	N	N	N	N	N	N	N	N	N	N	N	N	N	N	Y	N	N	1.35	N	N	N	0	1		73					VTE	1	1090	NOAC
N	Y	Y	N	N	N	N	Y	N	N	N	N	Y	N	N	N	N	N	N	N	N	N	N	N	N	N	N	N	N	N	Y	Y	N	Y	0.9	N	N	N	1	1		31					Renal Graft Failure	1	1366	WARFARIN
N	Y	N	N	N	N	N	Y	N	N	N	N	Y	N	N	N	N	N	N	N	N	N	N	N	N	N	N	N	N	N	N	Y	N	Y	0.7	N	N	N	1	1		31					Renal Graft Failure	1	241	WARFARIN
N	Y	Y	N	N	N	N	Y	N	N	N	Y	Y	N	N	Y	N	N	N	N	N	N	N	N	N	N	N	Y	N	Y	Y	Y	N	Y	3.1	N	N	N	1	1		44			ICH,Major Bleed	Nontraumatic subdural hemorrhage, unspecified	Renal Graft Failure		412	WARFARIN
Y	Y	N	N	N	N	N	Y	N	N	N	N	Y	N	N	N	N	N	N	N	N	N	N	N	N	N	N	N	N	N	Y	N	N	N	1	N	N	N	0	1		133					Afib	1	736	NOAC
N	Y	Y	N	N	N	N	N	N	N	N	N	Y	N	N	N	N	N	N	N	N	N	N	N	N	N	N	N	N	N	N	N	N	Y	1.6	N	N	N	1	1		81					Renal Graft Failure	1	2489	WARFARIN
N	Y	N	N	N	N	N	Y	N	N	N	N	Y	N	N	N	N	N	N	N	N	N	N	N	N	N	N	N	N	N	N	N	N	N	1.81	N	N	N	0	1		181						1	221	NOAC
N	Y	Y	N	N	N	N	Y	N	N	N	N	Y	N	N	N	N	Y	N	N	N	N	N	N	N	N	N	N	N	N	N	N	N	N	0.84	N	N	N	0	1		61						1	1408	NOAC
N	Y	Y	Y	N	N	N	N	N	N	N	N	Y	N	N	Y	N	Y	N	N	N	N	N	N	N	N	N	N	N	N	N	N	N	N	1.59	N	N	N	1	1		34					Afib	1	1117	WARFARIN
N	Y	N	N	N	N	N	N	N	N	N	N	Y	N	N	N	N	Y	Y	Y	N	N	N	N	Y	N	N	N	N	N	N	Y	N	N	1.47	N	N	N	1	1		48					VTE	1	372	WARFARIN
N	Y	Y	N	N	N	N	Y	N	N	N	Y	Y	Y	N	N	N	N	N	N	N	N	N	N	N	N	N	N	N	N	Y	Y	N	N	1.38	N	N	N	0	1		79					Afib	1	371	NOAC
N	Y	Y	N	N	N	N	Y	N	N	N	N	Y	N	N	N	N	N	N	N	N	N	N	N	N	N	N	N	N	N	N	Y	N	Y	0.7	N	N	N	0	1		363					Renal Graft Failure	1	734	NOAC
N	Y	N	N	N	N	N	N	N	N	N	N	Y	N	N	N	N	Y	N	N	N	N	N	N	N	N	N	N	N	N	N	N	N	Y	1.1	N	N	N	1	1		37					Renal Graft Failure	1	745	WARFARIN
N	Y	N	N	N	N	Y	N	N	N	N	N	Y	N	N	Y	N	N	N	N	N	N	N	N	N	N	N	N	N	Y	N	N	N	Y	0.76	N	N	N	1	1		29			ICH	Traumatic subarachnoid hemorrhage without loss of consciousness, subsequent encounter	Renal Graft Failure		1877	WARFARIN
N	Y	N	N	N	N	Y	Y	N	Y	Y	N	Y	Y	N	Y	N	N	N	N	Y	Y	N	N	N	N	N	N	N	N	Y	Y	N	Y	1.78	N	N	N	1	1		50					Renal Graft Failure	1	1812	WARFARIN
Y	Y	Y	N	N	N	N	Y	N	N	N	N	Y	N	N	Y	N	N	N	Y	N	N	N	N	N	N	N	N	N	N	Y	N	N	Y	1.62	N	N	Y	1	1		129					Renal Graft Failure	1	1552	WARFARIN
N	Y	N	N	N	N	N	N	N	N	N	N	Y	N	N	N	N	Y	N	N	Y	Y	N	N	N	N	N	N	Y	N	N	Y	N	Y	1.74	N	N	N	1	1		182			GI Bleed	CHRONIC OR UNSPECIFIED GASTROJEJUNAL ULCER WITH HEMORRHAGE, WITHOUT MENTION OF OBSTRUCTION	Renal Graft Failure		2229	WARFARIN
Y	Y	Y	N	N	N	N	Y	N	N	N	N	Y	N	N	N	N	Y	N	N	N	N	N	Y	N	N	N	N	N	N	N	N	N	N	1.24	N	N	N	0	1		83						1	730	NOAC
N	Y	N	N	N	N	N	Y	N	N	N	N	Y	N	N	N	N	N	N	N	N	N	N	N	N	N	N	N	N	N	N	N	N	N	1.7	N	N	N	1	1		155						1	1098	WARFARIN
Y	Y	N	N	N	N	N	N	N	N	N	N	Y	N	N	N	Y	Y	N	N	N	N	Y	N	N	N	N	Y	N	N	Y	N	N	N	1.22	N	N	N	0	1		131			Major Bleed	Hemorrhage	Major Bleed		366	NOAC
N	Y	Y	Y	N	Y	Y	N	N	N	N	N	Y	N	N	Y	Y	N	N	N	N	N	N	N	N	N	N	N	N	N	N	N	N	Y	1.8	N	N	N	1	1		64					Renal Graft Failure	1	125	WARFARIN
N	Y	Y	N	N	N	N	Y	N	N	N	N	Y	N	N	N	N	N	N	N	N	N	N	N	N	N	N	N	N	N	Y	N	N	Y	2.9	N	N	N	1	1		33					Renal Graft Failure	1	717	WARFARIN
Y	Y	Y	N	N	N	N	Y	N	N	N	N	Y	N	N	N	N	Y	N	Y	N	N	Y	N	N	N	N	N	N	N	Y	N	N	Y	1.22	N	N	N	1	1		197					Renal Graft Failure	1	774	WARFARIN
N	Y	N	N	N	N	N	N	N	N	N	N	Y	N	N	N	N	N	N	N	N	N	N	N	N	N	N	N	N	N	N	Y	N	N	5.7	N	N	N	1	1		29					VTE	1	1519	WARFARIN
N	Y	Y	N	N	N	N	Y	N	N	N	N	Y	N	N	N	N	N	N	N	Y	Y	N	N	N	N	N	N	N	N	N	Y	N	N	1.89	N	N	N	0	1		92					VTE	1	875	NOAC
N	Y	Y	N	N	N	Y	Y	N	N	N	N	Y	N	N	Y	N	N	N	N	N	N	N	N	N	N	N	N	N	N	Y	Y	N	Y	2.1	N	N	N	0	1		265					Renal Graft Failure	1	281	NOAC
N	Y	N	N	N	N	N	Y	N	N	N	N	Y	N	N	N	N	Y	N	N	Y	Y	N	N	N	N	N	N	N	N	N	N	N	N	1.6	N	N	N	0	1		34						1	830	NOAC
N	Y	Y	N	N	N	N	N	N	N	N	Y	Y	N	N	N	N	N	N	N	N	N	N	N	N	N	N	N	N	N	Y	N	N	N	1	N	N	N	0	1		130					Afib	1	1099	NOAC
Y	Y	Y	N	N	N	N	Y	N	N	N	N	Y	N	N	N	N	Y	N	N	N	N	N	N	N	N	N	N	N	N	N	Y	N	N	1.72	N	N	N	1	1		211					VTE	1	1103	WARFARIN
N	Y	Y	N	N	N	N	Y	N	N	N	N	Y	N	N	N	N	N	N	N	Y	Y	N	N	N	N	N	N	N	N	Y	N	Y	N	1.66	N	N	N	0	1		52					Stroke Ischemic	1	451	NOAC
N	Y	N	N	N	N	N	Y	N	N	N	N	Y	N	N	Y	N	Y	N	N	N	N	N	N	N	N	Y	N	N	N	N	Y	N	Y	1.1	N	N	N	1	1		69					Renal Graft Failure	1	1100	WARFARIN
N	Y	Y	N	N	N	N	Y	N	N	N	N	Y	N	N	N	N	N	N	N	N	N	N	N	N	N	N	N	N	N	N	Y	N	Y	0.73	N	N	N	1	1		35					Renal Graft Failure	1	1133	WARFARIN
N	Y	Y	N	N	N	N	N	N	N	N	N	N	N	Y	N	N	N	N	N	N	N	N	N	N	N	N	N	N	N	N	Y	N	Y	8.75	N	N	N	0	1		87					Renal Graft Failure	1	221	NOAC
N	Y	Y	Y	N	N	N	Y	N	N	N	N	Y	N	N	Y	Y	Y	N	N	N	N	N	N	N	N	N	N	N	N	N	N	Y	N	2.61	N	N	N	1	1		214					Stroke Ischemic	1	431	WARFARIN
N	Y	N	N	N	N	N	Y	N	N	N	N	Y	N	N	N	N	N	N	N	N	N	N	N	N	N	N	N	N	N	N	Y	N	Y	1.12	N	N	N	0	1		31					Renal Graft Failure	1	731	NOAC
N	Y	Y	N	N	N	N	N	N	N	N	N	Y	N	N	N	N	Y	N	N	N	N	N	N	N	N	N	N	N	N	N	Y	N	N	1.01	N	N	N	0	1		244					VTE	1	736	NOAC
Y	Y	Y	N	N	N	N	Y	N	N	N	N	Y	N	N	Y	Y	N	N	N	N	N	Y	N	N	N	N	N	N	N	Y	N	N	N	1.35	N	N	Y	1	1		127					Afib	1	365	WARFARIN
Y	Y	N	N	N	N	N	Y	N	N	N	N	Y	N	N	N	N	Y	N	N	N	N	Y	N	N	N	N	N	N	N	Y	N	N	N	1.14	N	N	N	0	1		125					Afib	1	736	NOAC
N	Y	Y	N	N	N	N	Y	N	N	N	N	Y	N	N	N	N	N	N	N	N	N	N	N	N	N	N	N	N	N	Y	N	N	N	1.35	N	N	N	0	1		225					Afib	1	1112	NOAC
N	Y	Y	Y	N	N	N	Y	N	N	N	N	Y	N	N	N	N	Y	N	N	N	N	N	N	N	N	N	N	N	N	N	Y	N	Y	1.3	N	N	N	0	1		71					Renal Graft Failure	1	354	NOAC
Y	Y	N	N	N	N	N	N	N	N	N	N	Y	N	N	Y	N	N	N	N	Y	Y	N	N	N	N	N	N	N	N	N	N	N	N	1.19	N	N	N	0	1		261						1	1423	NOAC
N	Y	N	N	N	N	N	N	N	N	N	N	Y	N	N	N	N	N	N	N	N	N	N	N	N	N	N	Y	N	N	N	Y	N	Y	1.15	N	N	N	1	1		31			Major Bleed	Hemoperitoneum	Renal Graft Failure		1551	WARFARIN
Y	Y	N	N	N	N	N	Y	N	N	N	N	Y	N	N	Y	N	N	N	N	N	N	N	N	N	N	N	N	N	N	Y	N	Y	N	1.31	N	N	N	0	1		40					Stroke Ischemic	1	253	NOAC
N	Y	Y	Y	N	N	Y	N	N	N	N	N	Y	N	N	N	N	N	N	N	N	N	N	N	N	N	N	Y	N	Y	N	Y	Y	Y	2.66	N	N	N	1	1		55			ICH	INTRACEREBRAL HEMORRHAGE	Stroke Ischemic		1130	WARFARIN
N	Y	Y	N	N	N	N	Y	N	N	N	N	Y	N	N	N	N	N	N	N	N	N	N	N	N	N	N	N	N	N	N	N	N	Y	1.12	N	N	N	1	1		39					Renal Graft Failure	1	330	WARFARIN
Y	Y	N	N	N	N	Y	Y	N	Y	N	Y	Y	N	N	N	N	N	N	N	Y	Y	N	N	N	N	N	N	N	N	N	Y	N	N	1.52	N	N	N	1	1		327					Afib	1	472	WARFARIN
N	Y	N	N	N	N	N	Y	N	N	N	N	Y	N	N	N	N	N	N	N	N	N	N	N	N	N	N	N	N	N	N	Y	N	Y	9.81	N	N	N	1	1		139					Renal Graft Failure	1	2108	WARFARIN
N	Y	Y	N	N	N	N	Y	N	N	N	N	Y	N	N	N	N	N	N	N	N	N	N	N	N	N	N	Y	Y	N	N	Y	N	Y	10.93	N	N	N	1	1		32			Major Bleed	Hemorrhage Gastrointestinal	Renal Graft Failure		1422	WARFARIN
N	Y	Y	N	N	N	N	N	N	N	N	N	Y	N	N	Y	N	Y	N	N	N	N	N	N	N	N	N	N	N	N	N	N	N	N	1.74	N	N	N	1	1		43					Afib	1	1162	WARFARIN
N	Y	Y	N	N	N	Y	Y	N	N	N	Y	Y	N	N	N	N	N	N	N	N	N	N	N	N	N	N	N	N	N	N	Y	N	Y	1.5	N	N	N	0	1		37					Renal Graft Failure	1	199	NOAC
N	Y	N	Y	N	N	N	N	N	N	N	N	Y	Y	N	Y	N	N	N	N	N	N	N	N	N	N	N	N	N	N	N	N	N	N	1.11	N	N	N	0	1		341					Afib	1	370	NOAC
N	Y	Y	N	N	N	N	N	N	N	N	N	Y	N	N	N	N	N	N	N	N	N	N	N	N	N	N	N	N	Y	N	Y	N	Y	1	N	N	N	1	1		170			ICH	SUBDURAL HEMORRHAGE FOLLOWING INJURY, WITHOUT MENTION OF OPEN INTRACRANIAL WOUND, WITH PROLONGED [MORE THAN 24 HOURS] LOSS OF CONSCIOUSNESS, WITHOUT RETURN TO PRE-EXISTING CONSCIOUS LEVEL	Renal Graft Failure		255	WARFARIN
N	Y	Y	N	N	N	N	Y	N	N	N	N	Y	N	N	N	N	Y	N	N	N	N	N	N	N	N	N	N	N	N	N	Y	N	N	1.41	N	N	N	0	1		31					VTE	1	808	NOAC
N	Y	Y	Y	N	N	N	N	N	N	N	N	Y	N	N	N	Y	N	N	N	N	N	N	N	N	N	N	N	N	N	N	N	N	Y	1.7	N	N	N	1	1		362					Renal Graft Failure	1	858	WARFARIN
N	Y	Y	N	N	N	N	Y	N	N	N	N	Y	N	N	Y	N	N	N	N	Y	Y	Y	N	Y	N	N	N	N	N	Y	N	N	N	1.07	N	N	N	0	1		35					Afib	1	1247	NOAC
N	Y	Y	N	N	N	N	Y	N	N	N	N	Y	N	N	N	N	N	N	N	N	N	N	N	N	N	N	Y	N	Y	Y	N	Y	Y	1.9	N	N	N	0	1		53			ICH,Major Bleed	Nontraumatic intracerebral hemorrhage in cerebellum	Stroke Ischemic		299	NOAC
N	Y	N	N	N	N	N	Y	N	N	N	N	Y	N	N	N	N	Y	N	N	Y	Y	N	N	N	N	N	N	N	N	Y	N	N	N	1.1	N	N	N	0	1		163					Afib	1	850	NOAC
Y	Y	Y	Y	N	N	N	Y	N	N	N	N	Y	N	N	N	N	N	N	N	N	N	N	N	N	N	N	N	N	N	N	N	N	N	1.33	N	N	N	0	1		340						1	382	NOAC
Y	Y	N	N	N	N	N	N	N	N	N	N	Y	N	N	N	N	N	N	N	N	N	N	N	N	N	N	N	N	N	N	N	N	N	1.21	N	N	N	0	1		118						1	1096	NOAC
Y	Y	Y	N	N	N	N	Y	N	N	N	N	Y	N	N	Y	Y	Y	N	N	N	N	Y	N	N	N	Y	N	N	N	Y	N	N	Y	1.3	N	N	N	0	1		71					Renal Graft Failure	1	162	NOAC
N	Y	Y	N	N	N	Y	Y	N	N	N	N	Y	N	N	N	N	N	N	N	Y	Y	N	N	N	N	N	N	N	N	Y	N	N	N	2.15	N	N	N	1	1		136					Afib	1	1419	WARFARIN
N	Y	Y	Y	N	N	N	Y	N	N	N	N	Y	N	N	Y	Y	Y	N	N	N	N	N	N	N	N	N	N	N	N	Y	N	N	N	1.17	N	N	N	0	1		31					Afib	1	793	NOAC
N	Y	N	N	N	N	N	N	N	N	N	N	Y	N	N	Y	Y	Y	N	N	N	N	N	N	N	N	N	N	N	N	N	N	N	Y	1.29	N	N	N	0	1		219					Renal Graft Failure	1	1335	NOAC
N	Y	Y	N	N	N	N	Y	N	N	N	N	Y	N	N	N	N	Y	N	N	Y	Y	N	N	N	N	N	N	N	N	N	Y	N	N	1.64	N	N	N	1	1		45					VTE	1	423	WARFARIN
N	Y	N	N	N	N	N	N	N	N	N	N	Y	N	N	Y	N	Y	N	N	N	N	N	N	N	N	N	N	N	N	N	Y	Y	N	1.97	N	N	N	1	1		117					Stroke Ischemic	1	369	WARFARIN
N	Y	N	N	N	N	N	N	N	N	N	N	Y	N	N	N	N	N	N	N	N	N	N	N	N	N	N	N	N	N	N	Y	N	Y	2.94	N	N	N	1	1		356					Renal Graft Failure	1	841	WARFARIN
N	Y	N	Y	N	N	N	Y	N	N	N	Y	Y	N	N	N	N	N	N	N	Y	Y	N	N	N	N	N	Y	Y	N	Y	N	N	N	3.03	N	N	Y	1	1		75			GI Bleed,Major Bleed	Bleeding Rectal	Afib		631	WARFARIN
N	Y	Y	N	N	N	Y	Y	N	N	N	N	Y	N	N	Y	N	Y	N	N	N	N	N	N	N	N	N	N	N	N	Y	N	N	Y	2.1	N	N	N	1	1		40					Renal Graft Failure	1	1078	WARFARIN
N	Y	Y	N	N	N	N	Y	N	N	N	N	Y	N	N	N	N	N	N	N	N	N	N	N	N	N	N	N	N	N	N	N	N	N	0.78	N	N	N	1	1		34						1	1272	WARFARIN
N	Y	Y	N	N	N	N	Y	N	N	N	N	Y	N	N	Y	N	Y	N	N	N	N	N	N	N	N	N	N	N	N	Y	N	N	N	1.37	N	N	N	1	1		56					Afib	1	1312	WARFARIN
N	Y	Y	N	N	N	N	N	N	N	N	N	Y	N	N	Y	N	Y	N	N	N	N	N	N	N	N	N	N	N	N	N	N	N	N	0.78	N	N	N	1	1		115						1	734	WARFARIN
Y	Y	Y	N	N	N	N	Y	N	N	N	N	Y	N	N	N	N	N	N	N	N	N	N	N	N	N	N	N	N	N	Y	N	N	N	2	N	N	N	0	1		53					Afib	1	584	NOAC
N	Y	Y	N	N	N	N	Y	N	N	N	N	Y	N	N	Y	Y	Y	N	N	N	N	N	N	N	N	N	N	N	N	N	Y	N	N	1.2	N	N	N	1	1		37					VTE	1	362	WARFARIN
N	Y	Y	N	N	N	N	Y	N	N	N	N	Y	N	N	N	N	N	N	N	N	N	N	N	N	N	N	N	N	N	N	Y	N	N	1.95	N	N	N	0	1		65					VTE	1	447	NOAC
Y	Y	N	N	N	N	N	N	N	N	N	N	Y	N	N	N	N	Y	N	N	N	N	N	N	N	N	N	N	N	N	N	N	N	N	1.13	N	N	N	1	1		32						1	1118	WARFARIN
N	Y	Y	N	N	N	N	Y	N	N	N	N	Y	N	N	Y	N	N	N	N	N	N	N	N	N	N	N	N	N	N	N	N	N	N	2.01	N	N	N	0	1		173						1	572	NOAC
N	Y	Y	N	N	N	N	N	N	N	N	N	Y	N	N	N	N	N	N	N	N	N	N	N	N	N	N	N	N	N	N	Y	N	N	1.03	N	N	N	0	13	2008	172	1	154.46			VTE	1	2082	NOAC
N	Y	Y	N	N	Y	N	N	N	N	N	N	Y	N	N	N	N	N	Y	N	Y	Y	N	N	N	N	N	N	N	N	N	N	N	N	1.55	N	N	N	0	4	109	74	1	27.25				1	760	NOAC
N	Y	Y	Y	N	N	Y	N	N	N	N	Y	Y	N	N	N	N	N	Y	N	N	N	Y	N	N	N	N	N	N	N	Y	N	N	N	3.2	N	N	N	1	12	54	157	0	4.5			Afib	1	1455	WARFARIN
N	Y	Y	N	N	N	Y	N	N	N	N	Y	Y	N	N	N	N	N	N	N	Y	Y	N	N	N	N	N	N	N	N	Y	N	N	N	1.79	N	N	N	1	53	1024	267	1	19.32			Afib	1	1655	WARFARIN
Y	Y	Y	N	N	N	N	N	N	N	N	N	Y	N	N	Y	N	Y	N	N	N	N	N	N	N	N	N	N	N	N	Y	N	N	Y	1.39	N	N	N	1	14	549	36	1	39.21			Renal Graft Failure	1	382	WARFARIN
Y	Y	Y	N	N	N	N	N	Y	N	N	N	Y	N	N	N	N	N	N	N	N	N	N	Y	N	N	N	Y	N	Y	N	N	N	N	1.28	N	N	N	1	26	77	44	0	2.96	ICH,Major Bleed	Nontraumatic Intracerebral Hemorrhage In Cerebellum (HCC)	ICH		109	WARFARIN
N	Y	Y	N	N	N	N	Y	N	N	N	N	Y	N	N	Y	N	N	N	N	Y	Y	N	N	N	N	N	N	N	N	N	Y	N	N	1.67	N	N	N	1	13	404	158	1	31.08			VTE	1	1739	WARFARIN
Y	Y	Y	N	N	N	Y	Y	N	N	N	N	Y	N	N	N	N	N	N	N	N	N	N	N	N	N	N	N	N	N	Y	N	N	N	5.49	N	N	N	1	101	622	280	1	6.16			Afib	1	840	WARFARIN
Y	Y	N	N	N	N	Y	Y	N	N	N	Y	Y	N	N	N	N	Y	N	N	N	N	Y	N	N	N	N	Y	Y	N	Y	Y	N	N	1.3	N	N	N	1	1		197			GI Bleed,Major Bleed	Gastrointestinal hemorrhage, unspecified	Afib		298	WARFARIN
Y	Y	Y	N	N	N	N	N	N	N	N	N	Y	N	N	N	N	Y	N	N	N	N	N	N	N	N	N	N	N	N	Y	N	N	N	1.4	N	N	N	0	1		57					Afib	1	123	NOAC
N	Y	N	N	N	N	N	N	N	N	N	N	Y	N	N	N	N	N	N	N	N	N	N	N	N	N	N	N	N	N	N	Y	N	N	1.84	N	N	N	0	3	2	119	0	0.67			VTE	1	609	NOAC
Y	Y	N	N	N	N	N	N	N	N	N	N	Y	N	N	N	N	N	N	N	N	N	N	N	N	N	N	N	N	N	N	N	N	N	1.11	N	N	N	1	8	734	354	1	91.75				1	1907	WARFARIN
Y	Y	Y	Y	N	N	N	N	N	N	Y	N	Y	N	N	N	N	N	N	N	N	N	Y	N	N	N	N	N	N	N	Y	N	N	N	3.3	N	N	N	1	17	421	32	1	24.76			Afib	1	434	WARFARIN
N	Y	N	N	N	N	N	N	N	N	N	Y	Y	N	N	N	N	N	N	N	N	N	N	N	N	N	N	N	N	N	Y	N	N	N	1.52	N	N	N	0	3	387	160	1	129			Afib	1	730	NOAC
N	Y	N	N	N	N	N	N	N	N	N	N	Y	N	N	N	N	N	N	N	N	N	N	N	N	N	N	N	N	N	N	Y	N	N	10.3	N	N	N	1	2	366	209	1	183			VTE	1	212	WARFARIN
Y	Y	Y	N	N	N	N	N	N	N	N	N	Y	N	N	N	N	N	N	N	N	N	N	N	N	N	N	N	N	N	Y	N	N	N	7.1	N	N	N	1	64	554	45	1	8.66			Afib	1	285	WARFARIN
Y	Y	N	N	N	N	N	N	N	N	N	Y	Y	N	N	N	N	N	N	N	N	N	N	N	N	N	N	N	N	N	Y	N	N	N	1.38	N	N	N	1	3	755	31	1	251.67			Afib	1	1487	WARFARIN
Y	Y	Y	N	N	N	N	N	N	N	N	N	Y	N	N	N	N	N	N	N	N	N	N	N	N	N	N	N	N	N	N	N	N	N	1.45	N	N	N	1	2	474	107	1	237				1	735	WARFARIN
Y	Y	N	N	N	N	N	N	N	N	N	N	Y	N	N	N	N	N	N	N	Y	Y	N	N	N	N	N	N	N	N	Y	N	N	N	0.91	N	N	N	1	3	652	183	1	217.33			Afib	1	1498	WARFARIN
Y	Y	Y	N	N	N	N	N	N	N	N	N	Y	N	N	N	N	N	N	N	Y	Y	N	N	N	N	N	N	N	N	Y	N	N	N	2.11	N	N	N	1	8	910	361	1	113.75			Afib	1	1483	WARFARIN
Y	Y	N	N	N	N	N	N	N	N	N	N	Y	N	N	N	N	N	N	N	N	N	N	N	N	N	N	N	N	N	N	N	N	N	1.52	N	N	N	1	2	430	123	1	215				1	1462	WARFARIN
Y	Y	N	N	N	N	N	Y	N	N	N	N	Y	N	N	N	N	N	N	N	N	N	N	N	N	N	N	N	N	N	N	Y	N	N	1.36	N	N	N	1	11	145	133	1	13.18			VTE	1	1093	WARFARIN
N	Y	Y	N	N	N	Y	N	N	N	N	N	N	N	Y	N	N	N	N	N	N	N	N	N	N	N	N	N	N	N	Y	N	N	N	1.79	N	N	N	1	8	51	280	0	6.38			Afib	1	386	WARFARIN
Y	Y	N	N	N	N	N	N	N	N	N	N	Y	N	N	N	N	N	N	N	Y	Y	N	N	N	N	N	N	N	N	N	Y	N	N	1.58	N	N	N	1	3	101	48	1	33.67			VTE	1	727	WARFARIN
Y	Y	Y	N	N	N	N	N	N	N	Y	N	Y	N	N	N	N	N	N	N	Y	Y	N	N	N	N	N	N	N	N	N	N	N	N	1.52	N	N	N	1	5	3	169	0	0.6				1	379	WARFARIN
N	Y	Y	N	N	N	N	Y	N	N	N	N	Y	N	N	N	N	Y	N	N	Y	N	N	N	N	N	N	N	N	N	N	N	N	N	1.93	N	N	N	1	1		127						1	1508	WARFARIN
N	Y	Y	N	N	N	Y	Y	N	N	N	Y	Y	N	N	N	N	N	N	Y	N	N	N	N	N	N	N	N	N	N	Y	N	N	Y	1.1	N	N	N	0	1		289					Renal Graft Failure	1	801	NOAC
N	Y	Y	N	N	N	N	Y	N	N	N	N	Y	N	N	N	N	Y	N	Y	N	N	N	Y	N	N	N	N	N	N	N	N	N	N	0.95	N	N	N	0	1		266						1	811	NOAC
N	Y	Y	N	N	N	N	Y	N	N	N	Y	Y	N	N	N	N	N	N	N	N	N	N	N	N	N	N	N	N	N	Y	N	N	Y	1.2	N	N	N	0	1		338					Renal Graft Failure	1	338	NOAC
N	Y	Y	N	N	N	Y	Y	N	N	N	N	Y	N	N	N	Y	N	N	N	N	N	N	N	N	N	N	N	N	N	Y	N	N	N	5.63	N	N	N	1	1		34					Afib	1	861	WARFARIN
N	Y	Y	N	N	N	N	Y	N	N	N	Y	Y	N	N	Y	N	N	N	N	N	N	N	N	N	N	N	N	N	N	Y	N	N	N	1.81	N	N	N	0	1		212					Afib	1	751	NOAC
Y	Y	Y	N	N	N	N	Y	N	N	N	N	Y	N	N	N	N	N	N	N	N	N	N	N	N	N	N	N	N	N	N	N	N	N	1.54	N	N	N	0	1		351						1	851	NOAC
Y	Y	N	Y	N	N	N	N	N	N	N	N	Y	N	N	N	N	N	N	N	N	N	N	N	N	N	N	N	N	N	N	Y	N	N	1.77	N	N	N	0	1		259					VTE	1	795	NOAC
N	Y	Y	N	N	N	N	Y	N	N	N	N	Y	N	N	Y	N	Y	N	N	N	N	N	N	N	N	N	N	N	N	N	N	N	N	2.08	N	N	N	0	1		63						1	1238	NOAC
N	Y	Y	N	N	N	N	Y	N	N	N	N	Y	N	N	N	N	Y	N	N	Y	Y	N	N	N	N	N	N	N	N	Y	Y	Y	Y	1.77	N	N	N	0	1		62					Stroke Ischemic	1	1184	NOAC
N	Y	Y	N	N	N	N	Y	N	N	N	N	Y	N	N	N	N	Y	N	N	N	N	N	N	N	N	N	N	N	N	N	Y	N	Y	1.73	N	N	N	0	1		41					Renal Graft Failure	1	914	NOAC
Y	Y	N	N	N	N	Y	N	N	N	N	Y	Y	N	N	N	N	N	N	N	Y	N	N	N	N	N	N	N	N	N	Y	N	N	N	0.95	N	N	N	0	1		93					Afib	1	1119	NOAC
Y	Y	Y	N	N	N	N	Y	N	N	N	N	Y	N	N	Y	N	N	N	N	Y	N	N	N	N	N	N	N	N	N	Y	N	N	N	1.05	N	N	N	1	1		53					Afib	1	1166	WARFARIN
Y	Y	Y	Y	N	N	N	N	N	N	N	N	Y	N	N	N	N	N	N	N	N	N	Y	N	N	N	N	N	N	N	Y	N	N	N	1.03	N	N	N	1	6	299	31	1	49.83			Afib	1	1095	WARFARIN
N	Y	N	N	N	N	Y	N	N	N	N	N	Y	N	N	N	N	Y	N	N	N	N	Y	N	N	N	N	N	N	N	Y	N	N	N	2.42	N	N	N	0	2	0	56	0	0			Afib	1	179	NOAC
N	Y	N	N	N	N	N	N	N	N	N	N	Y	N	N	N	N	N	N	N	N	N	Y	N	N	N	N	N	N	N	Y	N	N	N	1.44	N	N	N	0	4	4	47	0	1			Afib	1	156	NOAC
N	Y	N	N	N	N	N	N	N	N	N	N	Y	N	N	N	N	N	N	N	Y	Y	N	N	N	N	N	N	N	N	N	Y	N	N	2.94	N	N	N	0	1		298					Afib	1	431	NOAC
Y	Y	N	N	N	N	N	N	N	N	N	N	Y	N	N	N	N	N	N	N	N	N	N	N	N	N	N	N	N	N	Y	N	N	N	7.29	N	N	N	0	2	240	243	1	120			Afib	1	406	NOAC
N	Y	Y	N	N	N	N	N	N	N	N	N	Y	N	N	N	N	N	N	N	N	N	N	N	N	N	N	N	N	N	N	N	N	N	1.58	N	N	N	0	3	386	313	1	128.67				1	844	NOAC
N	Y	N	N	N	N	N	N	N	N	N	N	Y	N	N	N	N	N	N	N	Y	Y	N	N	N	N	N	N	N	N	N	Y	N	N	1.37	N	N	N	1	2	0	365	0	0			VTE	1	890	WARFARIN
Y	Y	Y	Y	N	N	N	Y	N	N	N	N	Y	N	N	N	N	N	N	Y	Y	Y	N	N	N	N	N	N	N	N	Y	N	Y	N	1.23	N	N	N	0	9	210	30	1	23.33			Stroke Ischemic	1	269	NOAC
Y	Y	N	N	N	N	N	Y	N	N	N	N	Y	N	N	Y	N	N	N	N	N	N	N	N	N	N	N	N	N	N	N	N	N	N	1.08	N	N	N	1	2	0	83	0	0				1	745	WARFARIN
N	Y	N	N	N	N	N	N	N	N	N	N	N	N	Y	N	N	N	N	N	N	N	N	N	Y	N	N	N	N	N	N	Y	N	N	1.38	N	N	N	1	2	33	80	0	16.5			VTE	1	374	WARFARIN
N	Y	Y	N	N	N	N	N	N	N	N	N	Y	N	N	N	N	N	N	Y	N	N	N	N	N	N	N	N	N	N	N	N	N	N	1.73	N	N	N	0	1		355						1	1110	NOAC
Y	Y	N	N	N	N	N	N	N	N	N	N	Y	N	N	N	N	N	N	Y	N	N	N	N	N	N	N	N	N	N	N	N	N	N	1.47	N	N	N	1	1		132						1	758	WARFARIN
Y	Y	N	N	N	N	N	N	N	N	N	N	Y	N	N	N	N	N	N	N	N	N	N	N	N	N	N	N	N	N	N	Y	N	N	1.97	N	N	N	1	18	695	37	1	38.61			VTE	1	729	WARFARIN
N	Y	N	N	N	N	Y	Y	N	N	N	N	Y	N	N	N	N	N	N	N	Y	Y	N	N	N	N	N	N	N	N	N	N	N	N	1.44	N	N	N	0	1		177					Afib	1	347	NOAC
Y	Y	N	N	N	N	Y	N	N	N	N	N	Y	N	N	N	N	N	N	N	Y	Y	N	N	N	N	N	N	N	N	Y	N	N	N	2.07	N	N	N	0	3	180	155	1	60			Afib	1	504	NOAC
Y	Y	N	N	N	N	N	Y	N	N	N	N	Y	Y	N	N	N	N	N	N	N	N	N	N	N	N	N	N	N	N	N	Y	N	N	1.73	N	N	N	0	1		121					VTE	1	1094	NOAC
N	Y	Y	N	N	N	N	Y	N	N	N	N	Y	N	N	N	N	Y	N	N	N	N	N	N	N	N	N	N	N	N	N	N	N	N	0.75	N	N	N	0	1		275						1	369	NOAC
N	Y	Y	N	N	N	N	Y	N	N	N	N	Y	N	N	N	N	Y	N	N	Y	Y	N	N	N	N	N	N	N	N	N	Y	N	N	1.34	N	N	N	1	1		233					VTE	1	1142	WARFARIN
N	Y	Y	N	N	N	N	N	N	N	N	N	Y	N	N	N	N	Y	N	Y	N	N	N	N	N	N	N	N	N	N	N	N	Y	N	1.25	N	N	N	1	1		213					Stroke Ischemic	1	1093	WARFARIN
N	Y	N	N	N	N	N	N	N	N	N	N	Y	N	N	N	N	Y	N	N	Y	Y	N	N	N	N	N	N	N	N	N	Y	N	N	1.82	N	N	N	0	1		295					VTE	1	411	NOAC
N	Y	Y	N	N	N	N	Y	N	N	N	N	Y	N	N	N	N	N	N	N	N	N	N	N	N	N	N	N	N	N	N	Y	N	N	0.93	N	N	N	1	1		38					VTE	1	1098	WARFARIN
N	Y	Y	N	N	N	N	Y	N	N	N	N	Y	N	N	N	N	N	N	N	N	N	N	N	N	N	N	N	N	N	N	Y	N	N	1.3	N	N	N	1	1		58					VTE	1	450	WARFARIN
N	Y	N	N	N	N	N	N	N	N	N	Y	Y	N	N	N	N	N	N	N	N	N	N	N	N	N	N	N	Y	N	N	Y	N	N	1.94	N	N	N	0	1		41			GI Bleed	Hemorrhage Gastrointestinal	VTE		1152	NOAC
N	Y	Y	N	N	N	N	Y	N	N	N	N	Y	N	N	N	N	N	N	N	Y	Y	N	N	N	N	N	Y	Y	N	N	Y	N	N	1.4	N	N	N	0	1		174			GI Bleed	Melena	VTE		1269	NOAC
N	Y	N	N	N	N	N	N	N	Y	N	N	Y	Y	N	Y	N	N	N	N	N	N	N	N	N	N	N	N	N	N	N	Y	N	N	1.19	N	N	N	1	1		146					VTE	1	127	WARFARIN
N	Y	Y	N	N	N	N	Y	N	N	N	N	Y	N	N	Y	N	N	N	N	N	N	Y	N	N	N	N	N	N	N	Y	N	N	N	1.59	N	N	N	0	1		189					Afib	1	362	NOAC
N	Y	N	N	N	N	N	Y	N	N	N	N	Y	N	N	Y	N	N	N	N	N	N	N	N	N	N	N	N	N	N	N	Y	N	N	0.97	N	N	N	0	1		244					VTE	1	153	NOAC
Y	Y	N	N	N	N	N	N	N	N	N	N	Y	N	N	N	N	N	N	N	N	N	N	Y	N	N	N	N	N	N	N	Y	N	N	1.11	N	N	N	0	1		113					VTE	1	752	NOAC
Y	Y	N	N	N	N	N	Y	N	N	N	N	Y	N	N	N	N	Y	N	N	Y	Y	N	Y	N	N	N	Y	Y	N	N	Y	N	Y	1.51	N	N	N	1	1		51			GI Bleed,Major Bleed	Hemorrhage Gastrointestinal	Renal Graft Failure		821	WARFARIN
N	Y	Y	N	N	N	N	Y	N	N	N	N	Y	N	N	Y	N	N	N	N	Y	Y	N	N	N	N	N	N	N	N	Y	N	N	N	1.39	N	N	N	1	1		216					Afib	1	363	WARFARIN
N	Y	Y	N	N	N	N	Y	N	N	N	N	Y	N	N	N	N	N	N	N	N	N	N	N	N	N	N	Y	N	N	N	Y	N	N	1.7	N	N	N	1	1		61			Major Bleed	Hemorrhage from other sites in respiratory passages	VTE		837	WARFARIN
N	Y	Y	N	N	N	N	Y	N	N	N	N	Y	N	N	N	N	N	N	N	N	N	N	N	N	N	N	N	N	N	N	Y	N	N	1.17	N	N	N	0	1		248					VTE	1	724	NOAC
N	Y	N	N	N	Y	N	Y	N	N	N	N	Y	N	N	N	N	N	N	N	N	N	N	N	N	N	N	N	N	N	N	Y	N	N	2.39	N	N	N	0	1		194					VTE	1	293	NOAC
N	Y	Y	N	N	N	N	Y	N	N	N	N	Y	N	N	N	N	N	N	N	N	N	N	N	N	N	N	N	N	N	Y	Y	N	N	3.98	N	N	N	1	1		50					Afib	1	464	WARFARIN
Y	Y	N	N	N	N	N	Y	N	N	N	N	Y	N	N	N	Y	N	N	N	N	N	N	N	N	N	N	N	N	N	Y	N	N	N	0.98	N	N	N	0	1		39					Afib	1	431	NOAC
Y	Y	N	N	N	N	N	N	N	N	N	N	Y	N	N	N	N	N	N	N	N	N	N	N	N	N	N	N	N	N	N	N	Y	N	1.29	N	N	N	0	1		37					Stroke Ischemic	1	1106	NOAC
N	Y	Y	N	N	N	N	Y	N	N	N	N	Y	N	N	N	N	N	N	N	N	N	N	N	N	N	N	N	N	N	N	N	N	N	1.48	N	N	N	1	1		57						1	252	WARFARIN
N	Y	Y	N	N	N	N	Y	N	N	N	N	Y	N	N	N	N	Y	N	N	N	N	N	N	N	N	N	N	N	N	N	Y	Y	N	0.6	N	N	N	0	1		43					Stroke Ischemic	1		NOAC
N	Y	Y	N	N	N	N	Y	N	N	N	N	Y	N	N	N	N	N	N	N	N	N	N	N	N	N	N	N	N	N	N	N	N	N	1.23	N	N	N	1	1		332						1	384	WARFARIN
Y	Y	Y	N	N	N	N	N	N	N	N	Y	Y	N	N	Y	N	Y	N	N	N	N	N	N	N	N	N	N	N	N	N	N	N	N	0.83	N	N	N	0	1		32					Afib	1	1116	NOAC
N	Y	Y	N	N	N	N	Y	N	N	N	N	Y	N	N	Y	N	Y	N	N	Y	N	N	N	N	N	N	N	N	N	N	Y	N	N	1.15	N	N	N	0	1		40					VTE	1	724	NOAC
N	Y	Y	N	N	N	N	Y	N	N	N	N	Y	N	N	N	N	N	N	N	N	N	N	N	N	N	N	Y	N	N	N	Y	N	N	1.11	N	N	N	0	1		29			Major Bleed	Hemoperitoneum	VTE		1185	NOAC
N	Y	Y	N	N	N	N	Y	N	N	N	N	Y	N	N	Y	N	N	N	N	N	N	N	N	N	N	N	N	N	N	N	Y	N	N	1.26	N	N	N	0	1		43					VTE	1	1078	NOAC
N	Y	Y	N	N	N	N	Y	N	N	N	N	N	N	Y	N	N	N	N	N	N	N	N	N	N	N	N	N	N	N	Y	N	N	N	1.29	N	N	N	0	1		222					Afib	1	140	NOAC
Y	Y	N	N	N	N	N	Y	N	N	N	N	N	Y	N	N	N	N	N	Y	Y	Y	N	N	N	N	N	N	N	N	N	Y	N	N	9.59	N	N	N	1	1		253					Afib	1	363	WARFARIN
N	Y	N	N	N	N	N	Y	N	N	N	N	Y	N	N	Y	N	Y	N	N	N	N	N	N	N	N	N	N	N	N	N	N	N	N	0.98	N	N	N	0	1		194						1	114	NOAC
Y	Y	N	N	N	N	N	Y	N	N	N	N	Y	N	N	N	N	N	N	N	N	N	Y	N	N	N	N	N	N	N	N	N	N	N	1.32	N	N	N	1	1		115						1	362	WARFARIN
N	Y	N	N	N	N	N	N	N	N	N	N	Y	N	N	Y	N	N	N	N	Y	Y	Y	N	N	N	N	N	N	N	Y	N	N	N	1.15	N	N	N	1	1		57					Afib	1	373	WARFARIN
N	Y	N	N	N	N	N	Y	N	N	N	N	Y	N	N	N	N	N	N	N	Y	Y	N	N	N	N	N	N	N	N	N	Y	N	N	1.48	N	N	N	0	1		84					VTE	1	398	NOAC
Y	Y	Y	Y	N	N	N	Y	N	N	N	N	Y	N	N	Y	Y	N	N	N	N	N	N	N	N	N	N	N	N	N	Y	N	Y	N	1.23	N	N	N	0	1		253					Stroke Ischemic	1	446	NOAC
Y	Y	Y	N	N	N	N	Y	N	N	N	N	Y	N	N	N	N	N	N	N	N	N	N	N	N	N	N	N	N	N	Y	N	N	N	0.89	N	N	N	1	1		119					Afib	1	866	WARFARIN
Y	Y	Y	Y	N	N	N	Y	N	N	N	N	Y	N	N	Y	N	Y	Y	Y	Y	N	N	Y	N	N	N	N	N	N	N	N	N	N	5.55	N	N	N	1	1		99						1	204	WARFARIN
N	Y	Y	N	N	N	Y	Y	N	N	N	N	Y	N	N	N	N	N	N	N	N	N	Y	N	N	N	N	N	N	N	Y	N	N	N	2.14	N	N	N	0	1		67					Afib	1	375	NOAC
Y	Y	N	N	N	N	N	Y	N	N	N	N	Y	N	N	N	N	N	N	N	N	N	N	N	N	N	N	N	N	N	Y	N	N	N	1.78	N	N	N	0	1		200					Afib	1	203	NOAC
N	Y	N	N	N	N	N	N	N	N	N	N	N	N	Y	Y	N	N	N	N	Y	Y	N	N	N	N	N	N	N	N	N	Y	N	N	1.84	N	N	N	0	1		119					VTE	1	119	NOAC
N	Y	N	N	N	N	N	N	N	N	N	N	Y	N	N	N	N	N	N	N	N	N	N	N	N	N	N	N	N	N	N	Y	N	Y	1.05	N	N	N	0	1		246					Renal Graft Failure	1	1156	NOAC
Y	Y	N	N	N	N	N	N	N	N	N	N	Y	N	N	N	N	N	N	N	N	N	Y	N	N	N	N	N	N	N	Y	N	N	N	1.4	N	N	N	0	1		34						1	377	NOAC
N	Y	N	N	N	N	N	Y	N	N	N	N	Y	N	N	N	N	N	N	N	N	N	N	N	N	N	N	N	N	N	N	Y	N	N	1.16	N	N	N	1	1		32					VTE	1	1093	WARFARIN
N	Y	Y	N	N	N	N	Y	N	N	N	N	Y	N	N	N	N	N	N	N	N	N	Y	N	N	N	N	N	N	N	Y	N	N	N	1.74	N	N	N	0	1		234					Afib	1	288	NOAC
N	Y	Y	N	N	N	N	Y	N	N	N	N	Y	N	N	Y	N	N	N	N	Y	Y	N	N	N	N	N	N	N	N	Y	N	N	N	1.26	N	N	N	0	1		301					Afib	1	496	NOAC
N	Y	Y	N	N	N	N	Y	N	N	N	N	Y	N	N	N	N	Y	N	N	N	N	N	N	N	N	N	N	N	N	N	Y	N	N	1.99	N	N	N	0	1		36					VTE	1	179	NOAC
N	Y	N	N	N	N	N	N	Y	N	N	N	Y	N	N	Y	N	Y	N	N	N	N	N	N	N	N	N	N	N	Y	N	N	N	N	1.26	N	N	N	0	1		37			ICH	Hemorrhage Subarachnoid Nontraumatic (HCC)	ICH		273	NOAC
Y	Y	N	N	N	N	N	Y	N	N	N	Y	Y	N	N	N	N	N	N	N	N	N	N	N	N	N	N	N	N	N	Y	Y	N	N	1.75	N	N	N	0	1		37					Afib	1	463	NOAC
Y	Y	N	N	N	N	N	Y	N	N	N	N	Y	N	N	N	N	N	N	N	Y	Y	Y	N	N	N	N	N	N	N	Y	N	Y	N	0.74	N	N	N	1	1		250					Stroke Ischemic	1	397	WARFARIN
N	Y	N	N	N	N	N	N	N	N	N	Y	Y	N	N	N	N	N	N	N	N	N	N	N	N	N	N	N	N	N	N	Y	N	N	1.43	N	N	N	1	1		91					Afib	1	712	WARFARIN
N	Y	N	N	N	N	N	N	N	N	N	N	Y	N	N	N	N	N	N	N	N	N	N	N	N	N	N	N	N	N	N	N	N	N	1.12	N	N	N	1	1		356						1	562	WARFARIN
N	Y	Y	N	N	N	N	N	N	N	N	N	N	N	Y	Y	N	Y	N	N	N	N	Y	N	N	N	N	N	N	N	Y	Y	N	N	5.68	N	N	Y	0	1		112					Afib	1	449	NOAC
N	Y	N	N	N	N	N	Y	N	N	N	N	Y	N	N	N	N	N	N	N	Y	Y	N	N	N	N	N	N	N	N	Y	N	N	N	0.97	N	N	N	0	1		186					Afib	1	277	NOAC
N	Y	Y	N	N	N	Y	Y	N	Y	Y	N	Y	N	N	Y	N	N	N	N	N	N	N	N	N	N	N	N	N	N	Y	N	N	N	9.6	N	N	N	0	1		283					Afib	1	283	NOAC
N	Y	Y	N	N	N	N	N	Y	N	N	N	Y	N	N	N	N	N	N	N	Y	Y	Y	N	N	N	N	N	N	N	Y	Y	N	N	1.32	N	N	N	0	1		31					Afib	1	1044	NOAC
N	Y	Y	N	N	N	N	Y	N	N	N	N	Y	N	N	N	N	N	N	N	N	N	N	N	N	N	N	N	N	N	N	Y	N	N	1.53	N	N	N	0	1		147					VTE	1	350	NOAC
Y	Y	Y	N	N	N	N	Y	N	N	N	Y	Y	Y	N	N	N	N	N	N	N	N	N	N	N	N	N	N	N	N	Y	N	N	N	1.03	N	N	N	0	1		36					Afib	1	388	NOAC
Y	Y	N	N	N	N	N	Y	N	N	N	N	Y	N	N	N	N	N	N	N	Y	Y	N	N	N	N	N	N	N	N	Y	Y	N	N	1.54	N	N	N	1	1		136					Afib	1	361	WARFARIN
N	Y	N	N	N	N	N	N	N	N	N	N	Y	N	N	N	N	N	Y	N	N	N	Y	N	N	N	N	N	N	N	Y	N	N	N	1.55	N	N	N	0	1		213					Afib	1	371	NOAC
N	Y	Y	N	N	N	N	Y	N	N	N	N	Y	N	N	N	N	N	N	N	N	N	N	N	N	N	N	N	N	N	N	Y	N	N	1.97	N	N	N	0	1		105					VTE	1	132	NOAC
N	Y	Y	N	N	N	N	Y	N	N	N	N	Y	N	N	N	N	N	N	N	N	N	N	N	N	N	N	N	N	N	N	Y	N	N	2.21	N	N	N	0	1		71					VTE	1	476	NOAC
Y	Y	Y	N	N	N	N	Y	N	N	N	N	Y	N	N	N	N	N	N	N	N	N	N	N	N	N	N	N	N	N	Y	N	N	N	1.22	N	N	N	0	1		68					Afib	1	359	NOAC
Y	Y	Y	N	N	N	N	Y	N	N	N	N	Y	N	N	N	N	N	N	N	Y	Y	N	Y	N	N	N	N	N	N	N	N	N	N	1.77	N	N	N	1	1		299						1	441	WARFARIN
N	Y	Y	N	N	N	N	N	N	N	N	N	Y	N	N	N	N	N	N	N	N	N	N	N	N	N	N	N	N	N	N	Y	N	N	0.56	N	N	N	1	5	61	33	0	12.2			VTE	1	319	WARFARIN
Y	Y	Y	Y	N	N	N	N	N	N	N	N	Y	N	N	N	N	N	Y	N	Y	Y	N	N	N	N	N	N	N	N	Y	Y	N	N	0.98	N	N	N	1	20	501	30	1	25.05			Afib	1	314	WARFARIN
N	Y	N	N	N	N	N	N	N	N	N	N	Y	N	N	N	N	N	N	N	N	N	N	N	N	N	N	N	N	N	N	N	N	N	1.65	N	N	N	0	1		154						1	359	NOAC
N	Y	N	N	N	N	N	N	N	N	N	N	Y	N	N	N	N	N	N	N	N	N	N	N	N	N	N	N	N	N	N	N	N	N	2.85	N	N	N	0	1		193					Afib	1	560	NOAC
Y	Y	N	N	N	N	N	N	N	N	N	N	Y	N	N	N	N	N	N	N	N	N	N	N	N	N	N	N	N	N	Y	N	N	N	1.23	N	N	N	1	1		189					Afib	1	359	WARFARIN
N	Y	N	N	N	N	N	N	N	N	N	N	N	Y	N	N	N	N	N	N	N	N	N	N	N	N	N	N	N	N	N	Y	N	N	1.61	N	N	N	0	1		204					VTE	1	209	NOAC
N	Y	N	N	N	N	N	Y	N	N	N	N	Y	N	N	N	N	N	N	N	N	N	N	N	N	N	N	N	N	N	N	Y	N	N	1.81	N	N	N	0	1		33					VTE	1	280	NOAC
N	Y	N	N	N	N	N	N	N	N	N	N	Y	N	N	N	N	N	N	N	N	N	N	Y	N	N	N	N	N	N	N	N	N	N	1.66	N	N	N	0	3	97	41	1	32.33				1	366	NOAC
N	Y	N	N	N	N	N	N	N	N	N	N	Y	N	N	N	N	N	N	N	N	N	N	N	N	N	N	N	N	N	N	N	N	N	2.82	N	N	N	0	1		205						1	417	NOAC
N	Y	Y	N	N	N	N	Y	N	N	N	N	Y	N	N	N	N	N	N	N	N	N	N	N	N	N	N	N	N	N	Y	N	N	N	1.74	N	N	N	0	1		57					Afib	1	364	NOAC
N	Y	N	Y	N	N	N	N	N	N	N	N	Y	N	N	N	N	N	N	N	N	N	N	N	N	N	N	N	N	N	N	N	N	N	1.17	N	N	N	0	1		43						1	127	NOAC
N	Y	N	N	N	N	N	Y	N	N	N	N	Y	N	N	N	N	N	N	N	N	N	N	N	N	N	N	N	N	N	N	N	N	Y	1.32	N	N	N	0	1		35					Renal Graft Failure	1	371	NOAC
Y	Y	N	N	N	N	N	Y	N	N	N	N	Y	N	N	N	N	N	N	N	N	N	N	N	N	N	N	N	N	N	N	Y	N	N	1.25	N	N	N	0	1		88					VTE	1	240	NOAC
N	Y	Y	N	N	N	N	Y	N	N	N	N	Y	N	N	N	Y	N	Y	N	Y	Y	N	N	N	N	N	N	N	N	N	Y	N	N	1.44	N	N	N	0	1		183					VTE	1	361	NOAC
N	Y	N	N	N	N	N	Y	N	N	N	N	Y	N	N	N	N	N	N	N	N	N	N	N	N	N	N	N	N	N	N	N	N	N	1.68	N	N	N	0	1		195						1	251	NOAC
N	Y	N	N	N	N	N	N	N	N	N	N	Y	N	N	N	N	N	N	N	N	N	N	N	N	N	N	N	N	N	N	N	N	N	1.4	N	N	N	0	1		77					Afib	1	147	NOAC
N	Y	N	N	N	N	N	N	N	N	N	N	Y	N	N	Y	N	N	N	N	N	N	N	N	N	N	N	N	N	N	N	N	N	N	1.13	N	N	N	0	1		151					Afib	1	171	NOAC
N	Y	N	N	N	N	N	N	N	N	N	N	N	N	Y	N	N	N	N	N	Y	Y	N	N	N	N	N	N	N	N	N	N	N	N	1.96	N	N	N	0	12	216	86	1	18				1	502	NOAC
N	Y	N	N	N	N	N	Y	N	N	N	N	Y	N	N	N	N	N	N	N	N	N	N	N	N	N	N	N	N	N	N	N	N	N	1.33	N	N	N	0	1		212						1	359	NOAC
N	Y	Y	N	N	N	N	Y	N	N	N	Y	Y	Y	N	N	N	N	N	N	N	N	N	N	N	N	N	N	N	N	Y	N	N	N	3.82	N	N	N	0	1		130					Afib	1	242	NOAC
N	Y	N	N	N	N	N	Y	N	N	N	N	Y	N	N	N	N	Y	N	N	N	N	N	N	N	N	N	N	N	N	N	N	N	N	1.57	N	N	N	0	1		117						1	455	NOAC
Y	Y	N	N	N	N	N	N	N	N	N	N	N	N	Y	N	N	N	N	N	N	N	N	N	N	N	N	N	N	N	N	N	N	Y	1.21	N	N	N	1	1		88					Renal Graft Failure	1	135	WARFARIN
Y	Y	N	N	N	N	N	Y	N	N	N	N	Y	N	N	N	N	N	N	N	N	N	N	N	N	N	N	N	N	N	N	N	N	N	1.31	N	N	Y	1	1		97						1	247	WARFARIN
Y	Y	N	N	N	N	N	N	N	N	N	N	Y	N	N	N	N	N	N	N	N	N	N	N	N	N	N	N	N	N	N	Y	N	N	1.28	N	N	N	0	1		154					VTE	1	251	NOAC
Y	Y	N	N	N	N	N	N	N	N	N	N	Y	N	N	N	N	Y	N	N	N	N	N	N	N	N	N	N	N	N	N	N	N	N	2.03	N	N	N	0	1		59					Afib	1	153	NOAC
Y	Y	N	N	N	N	N	N	N	N	N	N	Y	N	N	Y	N	N	N	Y	N	N	N	N	N	N	N	N	N	N	N	N	N	N	1.95	N	N	N	0	1		129						1	367	NOAC
N	Y	Y	N	N	N	N	Y	N	N	N	N	Y	N	N	N	N	N	N	N	N	N	N	N	N	N	N	N	N	N	N	Y	N	N	1.43	N	N	N	0	1		214					VTE	1	365	NOAC
N	Y	Y	N	N	N	N	Y	N	N	N	N	Y	N	N	N	N	N	N	N	N	N	N	N	N	N	N	N	N	N	N	Y	N	N	1.09	N	N	N	0	1		122					VTE	1	381	NOAC
N	Y	N	N	N	N	N	Y	N	N	N	Y	Y	N	N	N	N	N	N	N	N	N	N	N	N	N	N	N	N	N	N	N	N	N	0.9	N	N	N	1	1		88						1	117	WARFARIN
N	Y	Y	N	N	N	Y	Y	N	N	N	N	Y	N	N	N	N	N	N	N	N	N	N	N	N	N	N	N	N	N	Y	Y	N	N	0.73	N	N	N	0	1		50					Afib	1	242	NOAC
Y	Y	N	N	N	N	N	N	N	N	N	N	Y	N	N	N	N	N	N	N	N	N	N	N	N	N	N	N	N	N	N	N	N	N	1.76	N	N	N	0	14	32	61	0	2.29				1	93	NOAC
Y	Y	N	Y	N	N	Y	Y	N	N	N	N	Y	N	N	N	N	N	N	N	Y	Y	N	N	N	N	N	N	N	N	Y	Y	N	N	0.93	N	N	N	0	1		41					Afib	1	44	NOAC
N	Y	Y	N	N	N	N	Y	N	N	N	N	Y	N	N	N	Y	N	N	Y	Y	Y	N	N	N	N	N	N	N	N	Y	N	N	N	1.72	N	N	N	0	1		114					Afib	1	359	NOAC
N	Y	N	N	N	N	N	N	N	N	N	N	Y	N	N	N	N	N	N	N	Y	Y	N	N	N	N	N	N	N	N	N	Y	N	N	2.71	N	N	N	1	1		134					VTE	1	141	WARFARIN
N	Y	N	N	N	N	N	Y	N	N	N	N	Y	N	N	N	N	N	N	N	N	N	N	N	N	N	N	N	N	N	N	N	N	N	1.99	N	N	N	0	1		88						1	365	NOAC
N	Y	N	N	N	N	N	N	N	N	N	N	N	N	Y	N	N	N	N	N	N	N	N	N	N	N	N	N	N	N	N	Y	N	N	0.88	N	N	N	0	1		36					VTE	1	245	NOAC
N	Y	Y	N	N	N	N	Y	N	N	N	N	Y	N	N	N	N	N	N	N	N	N	N	N	N	N	N	N	N	N	N	Y	N	N	1.03	N	N	N	0	1		123					VTE	1	242	NOAC
[truncated: 24 more columns]
